# Supplementary material for: Combination of Tumor Mutational Burden and Specific Gene Mutations Stratifies Outcome to Immunotherapy Across Recurrent and Metastatic Head and Neck Squamous Cell Carcinoma
Source: Front Genet. 2021 Nov 16;12:756506. doi: 10.3389/fgene.2021.756506 (PMC8637214; doi:10.3389/fgene.2021.756506)
Supplement: Supplementary file 1 [file Table2.XLSX]

## Sheet: Ho_msk_impact_2017_clinical_dat
Study ID	Patient ID	Sample ID	Cancer Type	Cancer Type Detailed	Metastatic Site	Mutation Count	Oncotree Code	Primary Tumor Site	Sample Type	Sex	Smoking History	Tumor Purity	Overall Survival (Months)	Overall Survival Status	TMB_NONSYNONYMOUS
msk_impact_2017	P-0011432	P-0011432-T01-IM5	Head and Neck Cancer	Head and Neck Squamous Cell Carcinoma of Unknown Primary	Lymph Node	55	HNSCUP	Cancer of Unknown Primary	Metastasis	Male	Unknown	40	7.03	0	53.8296
msk_impact_2017	P-0006571	P-0006571-T01-IM5	Head and Neck Cancer	Head and Neck Squamous Cell Carcinoma	NA	42	HNSC	Major Salivary Gland	Primary	Male	Unknown	20	14.4	0	40.1275
msk_impact_2017	P-0001082	P-0001082-T01-IM3	Head and Neck Cancer	Oral Cavity Squamous Cell Carcinoma	NA	25	OCSC	Oral Cavity	Primary	Female	Never	40	12.33	1	26.6197
msk_impact_2017	P-0008353	P-0008353-T01-IM5	Head and Neck Cancer	Head and Neck Squamous Cell Carcinoma	Lung	25	HNSC	Tonsil	Metastasis	Male	Prev/Curr Smoker	40	10.03	0	24.468
msk_impact_2017	P-0012157	P-0012157-T01-IM5	Head and Neck Cancer	Head and Neck Squamous Cell Carcinoma	NA	22	HNSC	Tongue	Primary	Male	Unknown	50	0.59	0	21.5318
msk_impact_2017	P-0009761	P-0009761-T01-IM5	Head and Neck Cancer	Oropharynx Squamous Cell Carcinoma	Lung	22	OPHSC	Oropharynx	Metastasis	Male	Unknown	40	0.92	0	21.5318
msk_impact_2017	P-0012071	P-0012071-T01-IM5	Head and Neck Cancer	Head and Neck Squamous Cell Carcinoma	Lung	19	HNSC	Oral Cavity	Metastasis	Male	Prev/Curr Smoker	50	1.94	0	18.5957
msk_impact_2017	P-0010704	P-0010704-T01-IM5	Head and Neck Cancer	Oral Cavity Squamous Cell Carcinoma	Soft Tissue	16	OCSC	Oral Cavity	Metastasis	Male	Never	60	15.65	0	14.6808
msk_impact_2017	P-0010088	P-0010088-T01-IM5	Head and Neck Cancer	Oropharynx Squamous Cell Carcinoma	Small Bowel	13	OPHSC	Tonsil	Metastasis	Male	Never	40	7.89	0	12.7234
msk_impact_2017	P-0012107	P-0012107-T01-IM5	Head and Neck Cancer	Head and Neck Squamous Cell Carcinoma	Parotid	12	HNSC	Tonsil	Metastasis	Male	Prev/Curr Smoker	40	5.13	0	11.7446
msk_impact_2017	P-0008105	P-0008105-T01-IM5	Head and Neck Cancer	Oropharynx Squamous Cell Carcinoma	NA	12	OPHSC	Oropharynx	Primary	Male	Prev/Curr Smoker	40	20.45	0	11.7446
msk_impact_2017	P-0009202	P-0009202-T01-IM5	Head and Neck Cancer	Head and Neck Squamous Cell Carcinoma	NA	12	HNSC	Trachea	Primary	Male	Prev/Curr Smoker	30	10.06	0	11.7446
msk_impact_2017	P-0008792	P-0008792-T01-IM5	Head and Neck Cancer	Larynx Squamous Cell Carcinoma	Brain	11	LXSC	Larynx	Metastasis	Male	Prev/Curr Smoker	80	12.82	0	10.7659
msk_impact_2017	P-0010174	P-0010174-T01-IM5	Head and Neck Cancer	Head and Neck Squamous Cell Carcinoma	NA	11	HNSC	Ethmoid Sinus	Primary	Male	Prev/Curr Smoker	40	8.68	0	10.7659
msk_impact_2017	P-0005279	P-0005279-T01-IM5	Head and Neck Cancer	Oral Cavity Squamous Cell Carcinoma	NA	11	OCSC	Oral Cavity	Primary	Female	Prev/Curr Smoker	40	26.69	0	10.7659
msk_impact_2017	P-0008328	P-0008328-T01-IM5	Head and Neck Cancer	Oropharynx Squamous Cell Carcinoma	Lung	11	OPHSC	Oropharynx	Metastasis	Female	Never	30	18.47	0	10.7659
msk_impact_2017	P-0007388	P-0007388-T01-IM5	Head and Neck Cancer	Head and Neck Squamous Cell Carcinoma	NA	12	HNSC	Tongue	Primary	Female	Never	20	14.73	0	10.7659
msk_impact_2017	P-0000396	P-0000396-T01-IM3	Head and Neck Cancer	Oropharynx Squamous Cell Carcinoma	Brain	9	OPHSC	Oropharynx	Metastasis	Female	Prev/Curr Smoker	60	11.08	1	9.9824
msk_impact_2017	P-0007885	P-0007885-T01-IM5	Head and Neck Cancer	Head and Neck Squamous Cell Carcinoma	NA	10	HNSC	Sinus	Primary	Female	Never	NA	11.93	1	9.7872
msk_impact_2017	P-0008248	P-0008248-T01-IM5	Head and Neck Cancer	Head and Neck Squamous Cell Carcinoma	NA	11	HNSC	Trachea	Primary	Male	Prev/Curr Smoker	70	6.71	1	9.7872
msk_impact_2017	P-0010426	P-0010426-T01-IM5	Head and Neck Cancer	Oral Cavity Squamous Cell Carcinoma	NA	10	OCSC	Oral Cavity	Primary	Male	Never	30	5.03	1	9.7872
msk_impact_2017	P-0004619	P-0004619-T01-IM5	Head and Neck Cancer	Oropharynx Squamous Cell Carcinoma	Lung	10	OPHSC	Oropharynx	Metastasis	Male	Prev/Curr Smoker	30	7.92	0	9.7872
msk_impact_2017	P-0007220	P-0007220-T01-IM5	Head and Neck Cancer	Head and Neck Squamous Cell Carcinoma	Lung	11	HNSC	Maxilla	Metastasis	Male	Prev/Curr Smoker	20	10.62	0	9.7872
msk_impact_2017	P-0000319	P-0000319-T01-IM3	Head and Neck Cancer	Larynx Squamous Cell Carcinoma	NA	8	LXSC	Larynx	Primary	Male	Prev/Curr Smoker	50	17.36	1	8.87324
msk_impact_2017	P-0003009	P-0003009-T01-IM3	Head and Neck Cancer	Larynx Squamous Cell Carcinoma	NA	8	LXSC	Larynx	Primary	Female	Prev/Curr Smoker	20	29.52	0	8.87324
msk_impact_2017	P-0006008	P-0006008-T01-IM5	Head and Neck Cancer	Oral Cavity Squamous Cell Carcinoma	NA	10	OCSC	Oral Cavity	Primary	Male	Prev/Curr Smoker	60	16.14	0	8.80848
msk_impact_2017	P-0005862	P-0005862-T01-IM5	Head and Neck Cancer	Oropharynx Squamous Cell Carcinoma	Lung	9	OPHSC	Oropharynx	Metastasis	Female	Unknown	40	0.79	0	8.80848
msk_impact_2017	P-0003080	P-0003080-T01-IM5	Head and Neck Cancer	Head and Neck Squamous Cell Carcinoma of Unknown Primary	Lymph Node	9	HNSCUP	Cancer of Unknown Primary	Metastasis	Male	Unknown	40	6.94	0	8.80848
msk_impact_2017	P-0010450	P-0010450-T01-IM5	Head and Neck Cancer	Head and Neck Squamous Cell Carcinoma of Unknown Primary	Soft Tissue	9	HNSCUP	Cancer of Unknown Primary	Metastasis	Male	Never	40	16.34	0	8.80848
msk_impact_2017	P-0010817	P-0010817-T01-IM5	Head and Neck Cancer	Larynx Squamous Cell Carcinoma	NA	9	LXSC	Larynx	Primary	Female	Prev/Curr Smoker	25	9.83	1	8.80848
msk_impact_2017	P-0010816	P-0010816-T01-IM5	Head and Neck Cancer	Oropharynx Squamous Cell Carcinoma	NA	8	OPHSC	Palate	Primary	Male	Prev/Curr Smoker	85	7.59	0	7.82976
msk_impact_2017	P-0008528	P-0008528-T01-IM5	Head and Neck Cancer	Oropharynx Squamous Cell Carcinoma	Lung	9	OPHSC	Tongue	Metastasis	Male	Never	60	4.34	1	7.82976
msk_impact_2017	P-0011561	P-0011561-T01-IM5	Head and Neck Cancer	Head and Neck Squamous Cell Carcinoma of Unknown Primary	Lymph Node	8	HNSCUP	Cancer of Unknown Primary	Metastasis	Male	Unknown	50	2.24	1	7.82976
msk_impact_2017	P-0012189	P-0012189-T01-IM5	Head and Neck Cancer	Head and Neck Squamous Cell Carcinoma	Neck	8	HNSC	Oropharynx	Metastasis	Female	Prev/Curr Smoker	40	5.13	1	7.82976
msk_impact_2017	P-0008229	P-0008229-T01-IM5	Head and Neck Cancer	Head and Neck Squamous Cell Carcinoma	Bone	8	HNSC	Larynx	Metastasis	Male	Prev/Curr Smoker	25	0.59	1	7.82976
msk_impact_2017	P-0003331	P-0003331-T01-IM5	Head and Neck Cancer	Oral Cavity Squamous Cell Carcinoma	NA	9	OCSC	Oral Cavity	Primary	Male	Never	20	7.69	1	7.82976
msk_impact_2017	P-0010503	P-0010503-T01-IM5	Head and Neck Cancer	Larynx Squamous Cell Carcinoma	NA	8	LXSC	Larynx	Primary	Male	Prev/Curr Smoker	20	9.8	1	7.82976
msk_impact_2017	P-0012247	P-0012247-T01-IM5	Head and Neck Cancer	Head and Neck Squamous Cell Carcinoma	NA	10	HNSC	Maxilla	Primary	Female	Prev/Curr Smoker	20	15.35	1	7.82976
msk_impact_2017	P-0008073	P-0008073-T01-IM5	Head and Neck Cancer	Head and Neck Squamous Cell Carcinoma	Lung	8	HNSC	Tonsil	Metastasis	Male	Prev/Curr Smoker	70	8.58	1	6.85104
msk_impact_2017	P-0008214	P-0008214-T01-IM5	Head and Neck Cancer	Head and Neck Squamous Cell Carcinoma	Lung	8	HNSC	Oropharynx	Metastasis	Female	Prev/Curr Smoker	60	4.87	1	6.85104
msk_impact_2017	P-0009188	P-0009188-T01-IM5	Head and Neck Cancer	Head and Neck Squamous Cell Carcinoma	Lymph Node	7	HNSC	Tongue	Metastasis	Male	Never	60	11.54	0	6.85104
msk_impact_2017	P-0001598	P-0001598-T02-IM5	Head and Neck Cancer	Sinonasal Squamous Cell Carcinoma	Eyelid	7	SNSC	Sinonasal	Metastasis	Male	Never	60	25.87	0	6.85104
msk_impact_2017	P-0008169	P-0008169-T01-IM5	Head and Neck Cancer	Oral Cavity Squamous Cell Carcinoma	Lung	7	OCSC	Oral Cavity	Metastasis	Female	Prev/Curr Smoker	50	8.02	1	6.85104
msk_impact_2017	P-0003711	P-0003711-T01-IM5	Head and Neck Cancer	Oropharynx Squamous Cell Carcinoma	Neck	7	OPHSC	Oropharynx	Metastasis	Male	Never	10	13.58	1	6.85104
msk_impact_2017	P-0000284	P-0000284-T01-IM3	Head and Neck Cancer	Oral Cavity Squamous Cell Carcinoma	NA	7	OCSC	Oral Cavity	Primary	Male	Prev/Curr Smoker	70	13.31	1	6.65493
msk_impact_2017	P-0010711	P-0010711-T01-IM5	Head and Neck Cancer	Head and Neck Squamous Cell Carcinoma	NA	6	HNSC	Pharynx	Primary	Male	Prev/Curr Smoker	60	5.59	1	5.87232
msk_impact_2017	P-0007971	P-0007971-T01-IM5	Head and Neck Cancer	Head and Neck Squamous Cell Carcinoma	Lung	6	HNSC	Neck	Metastasis	Male	Prev/Curr Smoker	60	21.27	0	5.87232
msk_impact_2017	P-0005506	P-0005506-T01-IM5	Head and Neck Cancer	Oropharynx Squamous Cell Carcinoma	Lymph Node	6	OPHSC	Oropharynx	Metastasis	Male	Never	40	1.94	1	5.87232
msk_impact_2017	P-0004936	P-0004936-T01-IM5	Head and Neck Cancer	Oral Cavity Squamous Cell Carcinoma	NA	7	OCSC	Oral Cavity	Primary	Female	Prev/Curr Smoker	40	5.19	1	5.87232
msk_impact_2017	P-0007622	P-0007622-T01-IM5	Head and Neck Cancer	Oropharynx Squamous Cell Carcinoma	Chest Wall	6	OPHSC	Oropharynx	Metastasis	Male	Prev/Curr Smoker	30	2.73	1	5.87232
msk_impact_2017	P-0002185	P-0002185-T01-IM3	Head and Neck Cancer	Oral Cavity Squamous Cell Carcinoma	Neck	6	OCSC	Oral Cavity	Metastasis	Male	Never	50	26.2	1	5.54578
msk_impact_2017	P-0008932	P-0008932-T01-IM5	Head and Neck Cancer	Oral Cavity Squamous Cell Carcinoma	Brain	6	OCSC	Oral Cavity	Metastasis	Male	Never	80	4.4	1	4.8936
msk_impact_2017	P-0006826	P-0006826-T01-IM5	Head and Neck Cancer	Oral Cavity Squamous Cell Carcinoma	Lung	5	OCSC	Oral Cavity	Metastasis	Male	Prev/Curr Smoker	50	6.25	1	4.8936
msk_impact_2017	P-0010104	P-0010104-T01-IM5	Head and Neck Cancer	Head and Neck Squamous Cell Carcinoma	NA	5	HNSC	Pharynx	Primary	Male	Prev/Curr Smoker	40	11.67	1	4.8936
msk_impact_2017	P-0006641	P-0006641-T01-IM5	Head and Neck Cancer	Oropharynx Squamous Cell Carcinoma	Liver	5	OPHSC	Oropharynx	Metastasis	Female	Prev/Curr Smoker	30	10.98	1	4.8936
msk_impact_2017	P-0007839	P-0007839-T02-IM5	Head and Neck Cancer	Oropharynx Squamous Cell Carcinoma	Chest Wall	5	OPHSC	Oropharynx	Metastasis	Male	Prev/Curr Smoker	25	3.12	1	4.8936
msk_impact_2017	P-0010588	P-0010588-T01-IM5	Head and Neck Cancer	Head and Neck Squamous Cell Carcinoma	NA	6	HNSC	Oropharynx	Primary	Female	Never	20	10.62	1	4.8936
msk_impact_2017	P-0007384	P-0007384-T01-IM5	Head and Neck Cancer	Head and Neck Squamous Cell Carcinoma	NA	5	HNSC	Tongue	Primary	Male	Prev/Curr Smoker	20	11.51	0	4.8936
msk_impact_2017	P-0000586	P-0000586-T01-IM3	Head and Neck Cancer	Oropharynx Squamous Cell Carcinoma	NA	4	OPHSC	Oropharynx	Primary	Male	Never	NA	8.42	1	4.43662
msk_impact_2017	P-0003031	P-0003031-T01-IM5	Head and Neck Cancer	Oropharynx Squamous Cell Carcinoma	Lung	4	OPHSC	Oropharynx	Metastasis	Male	Prev/Curr Smoker	90	2.07	1	3.91488
msk_impact_2017	P-0008033	P-0008033-T01-IM5	Head and Neck Cancer	Oropharynx Squamous Cell Carcinoma	Lung	4	OPHSC	Oropharynx	Metastasis	Male	Prev/Curr Smoker	80	5	1	3.91488
msk_impact_2017	P-0010707	P-0010707-T01-IM5	Head and Neck Cancer	Oral Cavity Squamous Cell Carcinoma	NA	4	OCSC	Oral Cavity	Primary	Male	Unknown	70	7.4	0	3.91488
msk_impact_2017	P-0007543	P-0007543-T01-IM5	Head and Neck Cancer	Oropharynx Squamous Cell Carcinoma	Lung	4	OPHSC	Oropharynx	Metastasis	Male	Never	70	20.22	0	3.91488
msk_impact_2017	P-0008036	P-0008036-T01-IM5	Head and Neck Cancer	Hypopharynx Squamous Cell Carcinoma	Lung	4	HPHSC	Hypopharynx	Metastasis	Female	Prev/Curr Smoker	65	4.08	1	3.91488
msk_impact_2017	P-0010222	P-0010222-T02-IM5	Head and Neck Cancer	Oral Cavity Squamous Cell Carcinoma	NA	4	OCSC	Oral Cavity	Primary	Male	Prev/Curr Smoker	60	7.4	1	3.91488
msk_impact_2017	P-0007233	P-0007233-T01-IM5	Head and Neck Cancer	Oral Cavity Squamous Cell Carcinoma	NA	4	OCSC	Oral Cavity	Primary	Male	Unknown	50	3.25	0	3.91488
msk_impact_2017	P-0006525	P-0006525-T01-IM5	Head and Neck Cancer	Oropharynx Squamous Cell Carcinoma	Bone	4	OPHSC	Oropharynx	Metastasis	Female	Prev/Curr Smoker	30	14.69	1	3.91488
msk_impact_2017	P-0002469	P-0002469-T01-IM3	Head and Neck Cancer	Oropharynx Squamous Cell Carcinoma	Lung	3	OPHSC	Oropharynx	Metastasis	Male	Never	NA	23.04	1	3.32747
msk_impact_2017	P-0003049	P-0003049-T01-IM3	Head and Neck Cancer	Larynx Squamous Cell Carcinoma	NA	3	LXSC	Larynx	Primary	Male	Unknown	30	7	0	3.32747
msk_impact_2017	P-0010677	P-0010677-T01-IM5	Head and Neck Cancer	Oropharynx Squamous Cell Carcinoma	NA	3	OPHSC	Tonsil	Primary	Male	Never	70	5.49	0	2.93616
msk_impact_2017	P-0004492	P-0004492-T01-IM5	Head and Neck Cancer	Oropharynx Squamous Cell Carcinoma	Lung	3	OPHSC	Oropharynx	Metastasis	Male	Prev/Curr Smoker	40	15.71	0	2.93616
msk_impact_2017	P-0009969	P-0009969-T01-IM5	Head and Neck Cancer	Oral Cavity Squamous Cell Carcinoma	NA	4	OCSC	Oral Cavity	Primary	Male	Never	40	17.75	0	2.93616
msk_impact_2017	P-0009315	P-0009315-T01-IM5	Head and Neck Cancer	Head and Neck Squamous Cell Carcinoma	NA	4	HNSC	Oropharynx	Primary	Female	Never	30	14.99	1	2.93616
msk_impact_2017	P-0009754	P-0009754-T01-IM5	Head and Neck Cancer	Oropharynx Squamous Cell Carcinoma	NA	4	OPHSC	Tongue	Primary	Male	Never	20	8.65	1	2.93616
msk_impact_2017	P-0008453	P-0008453-T01-IM5	Head and Neck Cancer	Oral Cavity Squamous Cell Carcinoma	Lymph Node	4	OCSC	Oral Cavity	Metastasis	Female	Never	20	9.66	0	2.93616
msk_impact_2017	P-0005994	P-0005994-T01-IM5	Head and Neck Cancer	Oral Cavity Squamous Cell Carcinoma	Lung	4	OCSC	Oral Cavity	Metastasis	Male	Never	20	10.36	1	2.93616
msk_impact_2017	P-0008800	P-0008800-T02-IM5	Head and Neck Cancer	Larynx Squamous Cell Carcinoma	Lung	3	LXSC	Larynx	Metastasis	Male	Prev/Curr Smoker	20	10.65	0	2.93616
msk_impact_2017	P-0002500	P-0002500-T01-IM3	Head and Neck Cancer	Head and Neck Squamous Cell Carcinoma of Unknown Primary	Lymph Node	2	HNSCUP	Cancer of Unknown Primary	Metastasis	Male	Prev/Curr Smoker	NA	16.5	1	2.21831
msk_impact_2017	P-0001621	P-0001621-T01-IM3	Head and Neck Cancer	Oral Cavity Squamous Cell Carcinoma	Lymph Node	3	OCSC	Oral Cavity	Metastasis	Female	Never	70	10.09	1	2.21831
msk_impact_2017	P-0000621	P-0000621-T01-IM3	Head and Neck Cancer	Oral Cavity Squamous Cell Carcinoma	Lung	3	OCSC	Oral Cavity	Metastasis	Male	Prev/Curr Smoker	40	2.93	1	2.21831
msk_impact_2017	P-0000454	P-0000454-T01-IM3	Head and Neck Cancer	Oropharynx Squamous Cell Carcinoma	Abdomen	2	OPHSC	Oropharynx	Metastasis	Male	Prev/Curr Smoker	30	7.46	0	2.21831
msk_impact_2017	P-0003059	P-0003059-T01-IM3	Head and Neck Cancer	Oropharynx Squamous Cell Carcinoma	NA	3	OPHSC	Oropharynx	Primary	Female	Never	30	22.42	0	2.21831
msk_impact_2017	P-0003106	P-0003106-T01-IM5	Head and Neck Cancer	Larynx Squamous Cell Carcinoma	Lung	2	LXSC	Larynx	Metastasis	Male	Prev/Curr Smoker	NA	19.2	0	1.95744
msk_impact_2017	P-0005826	P-0005826-T01-IM5	Head and Neck Cancer	Head and Neck Squamous Cell Carcinoma	Lung	2	HNSC	Pharynx	Metastasis	Male	Unknown	70	1.55	0	1.95744
msk_impact_2017	P-0007974	P-0007974-T01-IM5	Head and Neck Cancer	Head and Neck Squamous Cell Carcinoma	Lung	2	HNSC	Submandibular Gland	Metastasis	Male	Unknown	70	5.88	0	1.95744
msk_impact_2017	P-0003928	P-0003928-T01-IM5	Head and Neck Cancer	Oral Cavity Squamous Cell Carcinoma	NA	3	OCSC	Oral Cavity	Primary	Female	Unknown	50	2.01	0	1.95744
msk_impact_2017	P-0007620	P-0007620-T02-IM5	Head and Neck Cancer	Oral Cavity Squamous Cell Carcinoma	Lung	2	OCSC	Oral Cavity	Metastasis	Male	Never	50	4.21	0	1.95744
msk_impact_2017	P-0011177	P-0011177-T01-IM5	Head and Neck Cancer	Head and Neck Squamous Cell Carcinoma	Lymph Node	2	HNSC	Maxilla	Metastasis	Male	Unknown	50	5.56	0	1.95744
msk_impact_2017	P-0010755	P-0010755-T01-IM5	Head and Neck Cancer	Head and Neck Squamous Cell Carcinoma of Unknown Primary	Liver	2	HNSCUP	Cancer of Unknown Primary	Metastasis	Male	Prev/Curr Smoker	30	2.3	1	1.95744
msk_impact_2017	P-0004126	P-0004126-T02-IM5	Head and Neck Cancer	Head and Neck Squamous Cell Carcinoma	NA	2	HNSC	Sinus	Primary	Female	Never	30	5.39	0	1.95744
msk_impact_2017	P-0008097	P-0008097-T01-IM5	Head and Neck Cancer	Hypopharynx Squamous Cell Carcinoma	NA	3	HPHSC	Oropharynx	Primary	Female	Never	30	10.78	0	1.95744
msk_impact_2017	P-0004416	P-0004416-T01-IM5	Head and Neck Cancer	Oropharynx Squamous Cell Carcinoma	Bone	2	OPHSC	Oropharynx	Metastasis	Male	Prev/Curr Smoker	30	13.48	1	1.95744
msk_impact_2017	P-0005869	P-0005869-T01-IM5	Head and Neck Cancer	Oropharynx Squamous Cell Carcinoma	Lung	2	OPHSC	Oropharynx	Metastasis	Male	Prev/Curr Smoker	30	19.26	1	1.95744
msk_impact_2017	P-0004174	P-0004174-T01-IM5	Head and Neck Cancer	Oral Cavity Squamous Cell Carcinoma	NA	3	OCSC	Oral Cavity	Primary	Male	Prev/Curr Smoker	20	8.71	1	1.95744
msk_impact_2017	P-0000467	P-0000467-T01-IM3	Head and Neck Cancer	Oral Cavity Squamous Cell Carcinoma	NA	2	OCSC	Oral Cavity	Primary	Female	Prev/Curr Smoker	80	11.8	1	1.10916
msk_impact_2017	P-0002939	P-0002939-T01-IM3	Head and Neck Cancer	Sinonasal Squamous Cell Carcinoma	NA	1	SNSC	Sinonasal	Primary	Male	Prev/Curr Smoker	30	15.91	1	1.10916
msk_impact_2017	P-0002854	P-0002854-T01-IM3	Head and Neck Cancer	Oropharynx Squamous Cell Carcinoma	Bone	1	OPHSC	Oropharynx	Metastasis	Male	Prev/Curr Smoker	30	22.26	0	1.10916
msk_impact_2017	P-0002603	P-0002603-T01-IM3	Head and Neck Cancer	Sinonasal Squamous Cell Carcinoma	Lung	1	SNSC	Sinonasal	Metastasis	Male	Never	30	28.5	0	1.10916
msk_impact_2017	P-0001186	P-0001186-T01-IM3	Head and Neck Cancer	Oropharynx Squamous Cell Carcinoma	Bone	1	OPHSC	Oropharynx	Metastasis	Male	Never	25	21.79	1	1.10916
msk_impact_2017	P-0010865	P-0010865-T01-IM5	Head and Neck Cancer	Head and Neck Squamous Cell Carcinoma	NA	1	HNSC	Pharynx	Primary	Male	Unknown	80	7.2	0	0.97872
msk_impact_2017	P-0008518	P-0008518-T01-IM5	Head and Neck Cancer	Oropharynx Squamous Cell Carcinoma	Brain	1	OPHSC	Tonsil	Metastasis	Male	Prev/Curr Smoker	70	13.15	1	0.97872
msk_impact_2017	P-0012370	P-0012370-T01-IM5	Head and Neck Cancer	Head and Neck Squamous Cell Carcinoma	Rib	1	HNSC	Tongue	Metastasis	Male	Prev/Curr Smoker	30	5.1	0	0.97872
msk_impact_2017	P-0011519	P-0011519-T01-IM5	Head and Neck Cancer	Oral Cavity Squamous Cell Carcinoma	NA	2	OCSC	Oral Cavity	Primary	Female	Prev/Curr Smoker	20	6.25	0	0.97872
msk_impact_2017	P-0011506	P-0011506-T01-IM5	Head and Neck Cancer	Head and Neck Squamous Cell Carcinoma	NA	1	HNSC	Tongue	Primary	Female	Unknown	10	6.34	0	0.97872
msk_impact_2017	P-0003726	P-0003726-T01-IM5	Head and Neck Cancer	Oropharynx Squamous Cell Carcinoma	Lung	0	OPHSC	Oropharynx	Metastasis	Female	Unknown	70	21.5	0	0
msk_impact_2017	P-0010161	P-0010161-T01-IM5	Head and Neck Cancer	Oropharynx Squamous Cell Carcinoma	Liver	0	OPHSC	Tongue	Metastasis	Male	Prev/Curr Smoker	60	7.2	0	0
msk_impact_2017	P-0001912	P-0001912-T01-IM3	Head and Neck Cancer	Oropharynx Squamous Cell Carcinoma	Liver	0	OPHSC	Oropharynx	Metastasis	Male	Prev/Curr Smoker	50	1.71	1	0
msk_impact_2017	P-0002193	P-0002193-T01-IM3	Head and Neck Cancer	Oropharynx Squamous Cell Carcinoma	Lung	1	OPHSC	Oropharynx	Metastasis	Male	Never	50	10.88	1	0
msk_impact_2017	P-0000949	P-0000949-T01-IM3	Head and Neck Cancer	Oral Cavity Squamous Cell Carcinoma	Lung	0	OCSC	Oral Cavity	Metastasis	Male	Prev/Curr Smoker	50	11.77	1	0
msk_impact_2017	P-0000945	P-0000945-T01-IM3	Head and Neck Cancer	Oropharynx Squamous Cell Carcinoma	NA	0	OPHSC	Oropharynx	Primary	Male	Prev/Curr Smoker	35	32.87	1	0
msk_impact_2017	P-0010498	P-0010498-T01-IM5	Head and Neck Cancer	Oral Cavity Squamous Cell Carcinoma	NA	0	OCSC	Tonsil	Primary	Male	Never	30	14.86	0	0
msk_impact_2017	P-0011422	P-0011422-T01-IM5	Head and Neck Cancer	Head and Neck Squamous Cell Carcinoma	NA	0	HNSC	Tongue	Primary	Male	Unknown	15	5.92	0	0
msk_impact_2017	P-0012154	P-0012154-T01-IM5	Head and Neck Cancer	Head and Neck Squamous Cell Carcinoma	NA	0	HNSC	Oropharynx	Primary	Male	Unknown	10	5.95	0	0
msk_impact_2017	P-0005082	P-0005082-T01-IM5	Head and Neck Cancer	Oropharynx Squamous Cell Carcinoma	Lymph Node	0	OPHSC	Oral Cavity	Metastasis	Male	Never	10	13.61	1	0
msk_impact_2017	P-0010997	P-0010997-T01-IM5	Head and Neck Cancer	Head and Neck Squamous Cell Carcinoma	NA	0	HNSC	Eye	Primary	Male	Unknown	10	14.4	0	0
