# Supplementary material for: Combination of Tumor Mutational Burden and Specific Gene Mutations Stratifies Outcome to Immunotherapy Across Recurrent and Metastatic Head and Neck Squamous Cell Carcinoma
Source: Front Genet. 2021 Nov 16;12:756506. doi: 10.3389/fgene.2021.756506 (PMC8637214; doi:10.3389/fgene.2021.756506)
Supplement: Supplementary file 2 [file Table3.XLSX]

## Sheet: Berger_mskcc_2016_clinical_data
Study ID	Patient ID	Sample ID	Diagnosis Age	AGENT	Alcohol Consumption Frequency	Alcohol History Documented	Cancer Type	Cancer Type Detailed	Clinical Trial	Detailed Metastatic Site	Detailed Primary Site	Disease Extent At Time IMPACT Was Sent	Distant Metastasis Pathologic Spread	Distant Metastasis	HPV Status	Initial Treatment	Metastatic Site	Primary Tumor Site	Prior Treatment to IMPACT Sample	Race Category	Sample Type	Sex	Site Sequenced	Smoking History	TNM	Tobacco Type	Tumor Purity	Overall Survival	Overall Survival Status	TMB_NONSYNONYMOUS
hnc_mskcc_2016	P-0001614	P-0001614-T01-IM3	99	None	NA	Never	Head and Neck Cancer	Oral Cavity Squamous Cell Carcinoma	None	NA	Oral Tongue	Locally advanced	no	No	Positive	Cetuximab	NA	Oral Cavity	None	White	Primary	Female	Index primary	Former	T3N2bM0	Cigarettes	40	40.2	0	29.3616
hnc_mskcc_2016	P-0001082	P-0001082-T01-IM3	81	Cetuximab	NA	Never	Head and Neck Cancer	Oral Cavity Squamous Cell Carcinoma	None	NA	Maxillary Gingiva	Locoregional	no	No	Negative	Surgery + Cetuximab + Radiation	NA	Oral Cavity	None	White	Primary	Female	Index primary	Never	T4N1M0	NA	40	11.2	1	23.4893
hnc_mskcc_2016	P-0000573	P-0000573-T01-IM3	65	None	Occasional	Current	Head and Neck Cancer	Oral Cavity Squamous Cell Carcinoma	None	NA	Oral Tongue	Locoregional	no	No	Negative	Surgery	NA	Oral Cavity	None	Black	Primary	Male	Local recurrence	Current	T1N0M0	Cigarettes	60	15	1	19.5744
hnc_mskcc_2016	P-0003320	P-0003320-T01-IM5	74	NA	Former abuse--now occasional	Current	Head and Neck Cancer	Hypopharynx Squamous Cell Carcinoma	NA	NA	Larynx	Distant	yes	Yes	Negative	Chemotherapy	NA	Hypopharynx	None	White	Primary	Male	Index primary	Former	T3N2cM1	Cigarettes	30	17	0	17.617
hnc_mskcc_2016	P-0001557	P-0001557-T01-IM3	63	None	Daily	Current	Head and Neck Cancer	Larynx Squamous Cell Carcinoma	None	Lung	Larynx	Distant	yes	Yes	Negative	Chemoradiation	Lung	Larynx	RT & Chemo	White	Metastasis	Male	Distant metastasis	Current	T3N2cM0	Cigarettes	60	0.4	0	13.7021
hnc_mskcc_2016	P-0001467	P-0001467-T01-IM3	48	BKM120 + Carboplatin + Paclitaxel	NA	Never	Head and Neck Cancer	Head and Neck Squamous Cell Carcinoma of Unknown Primary	10-192	Lymph Node	Unknown Primary	Locoregional & Distant	yes	Yes	Positive	Chemoradiation	Lymph Node	Unknown	RT, Chemo, & Cetuximab	White	Metastasis	Female	Regional recurrence	Current	TxN2cMX	Cigarettes	30	7.1	1	11.7446
hnc_mskcc_2016	P-0000396	P-0000396-T01-IM3	56	Vinorelbrine >> GDC0032	Alcohol abuse	Former	Head and Neck Cancer	Head and Neck Squamous Cell Carcinoma of Unknown Primary	13-149	Brain	Base of tongue	Distant	yes	Yes	Unknown	Chemoradiation	Brain	Oropharynx	RT & Chemo	White	Metastasis	Female	Distant metastasis	Former	T4N2cMX	Cigarettes	60	11.1	1	8.80848
hnc_mskcc_2016	P-0003080	P-0003080-T01-IM5	68	NA	NA	Never	Head and Neck Cancer	Oral Cavity Squamous Cell Carcinoma	NA	Parotid Lymph Node	Unknown Primary	Locoregional & Distant	yes	Yes	Unknown	Surgery + Chemoradiation	Lymph Node	Oral Cavity	None	Black	Metastasis	Male	Regional recurrence	Never	NA	NA	40	0	0	8.80848
hnc_mskcc_2016	P-0000319	P-0000319-T01-IM3	52	Carboplatin + Paclitaxel >> Cetuximab + BYL719 >> Methotrexate	Occasional	Current	Head and Neck Cancer	Larynx Squamous Cell Carcinoma	04-021(see comments)	NA	Larynx	Distant	yes	Yes	Negative	Chemoradiation	NA	Larynx	RT & Chemo	White	Primary	Male	Index primary	Former	T3N0M0	Cigarettes	50	10.6	1	7.82976
hnc_mskcc_2016	P-0003009	P-0003009-T01-IM3	52	NA	NA	Never	Head and Neck Cancer	Oropharynx Squamous Cell Carcinoma	NA	NA	Larynx	Locoregional & Distant	yes	Yes	Negative	Chemoradiation	NA	Oropharynx	None	White	Primary	Female	Index primary	Former	T4N0MX	Cigarettes	20	4.4	0	7.82976
hnc_mskcc_2016	P-0003331	P-0003331-T01-IM5	61	NA	Occasional	Current	Head and Neck Cancer	Oral Cavity Squamous Cell Carcinoma	NA	NA	Oral Tongue	Locoregional	no	No	Negative	Surgery + Chemoradiation	NA	Oral Cavity	RT & Chemo	Asian Indian Pakistani	Primary	Male	Local recurrence	Former	T1N2bM0	Some chewing tobacco	20	8.8	1	7.82976
hnc_mskcc_2016	P-0003711	P-0003711-T01-IM5	50	NA	Occasional	Current	Head and Neck Cancer	Oral Cavity Squamous Cell Carcinoma	NA	Neck	Tonsil	Locoregional	no	No	Positive	Induction Chemotherapy	Neck	Oral Cavity	RT & Chemo	NA	Metastasis	Male	Regional recurrence	Never	T4aN3MX	NA	10	5.3	0	6.85104
hnc_mskcc_2016	P-0000284	P-0000284-T01-IM3	54	Carboplatin/Taxol >> Cisplatin >> Cetuximab	Occasional	Former	Head and Neck Cancer	Oral Cavity Squamous Cell Carcinoma	14-122 (see comments)	NA	Buccal Alveolar Ridge	Locoregional & Distant	yes	Yes	Negative	Surgery + Chemoradiation*	NA	Oral Cavity	None	Asian Indian Pakistani	Primary	Male	Index primary	Former	T4N2bM0	Cigarettes & chewing tobacco	70	10.5	1	5.87232
hnc_mskcc_2016	P-0001903	P-0001903-T01-IM3	52	Cetuximab	Occasional	Current	Head and Neck Cancer	Hypopharynx Squamous Cell Carcinoma	None	Lymph Node	Pyriform sinus	Locoregional	no	No	Negative	Induction Chemotherapy	Lymph Node	Hypopharynx	RT & Chemo	Asian Indian Pakistani	Metastasis	Male	Index primary	Never	T4N3M0	NA	40	51.4	0	5.87232
hnc_mskcc_2016	P-0000433	P-0000433-T01-IM3	48	None	Weekly	Current	Head and Neck Cancer	Oropharynx Squamous Cell Carcinoma	Will consider DTC PI3K study upon tumor progression	Lung	Tonsil	Locoregional & Distant	yes	Yes	Positive	Surgery	Lung	Oropharynx	RT & Chemo	White	Metastasis	Male	Distant metastasis	Never	T2N2bMX	NA	80	20.1	0	4.8936
hnc_mskcc_2016	P-0002185	P-0002185-T01-IM3	50	NA	NA	Never	Head and Neck Cancer	Oropharynx Squamous Cell Carcinoma	NA	Neck	Oral Tongue	Distant	yes	Yes	Negative	Surgery	NA	Neck Mass	None	White	Primary	Male	Local recurrence	Never	T2N0MX	NA	50	3.4	0	4.8936
hnc_mskcc_2016	P-0004352	P-0004352-T01-IM5	59	NA	Weekly	Former	Head and Neck Cancer	Oral Cavity Squamous Cell Carcinoma	NA	NA	Oral Tongue	Locoregional	no	No	Negative	Surgery + Radiation	NA	Oral Cavity	None	NA	Primary	Male	Index primary	Never	T2N1M0	NA	20	2.5	0	4.8936
hnc_mskcc_2016	P-0000586	P-0000586-T01-IM3	52	Cetuximab +REN1400	Weekly	Current	Head and Neck Cancer	Head and Neck Squamous Cell Carcinoma of Unknown Primary	14-122, then 12-224	NA	Base of tongue	Locoregional	no	No	Negative	Induction Chemotherapy	NA	Hypopharynx	RT, Chemo, & Cetuximab	Asian	Primary	Male	Local recurrence	Never	T4N2cMX	NA	NA	20.3	1	3.91488
hnc_mskcc_2016	P-0000768	P-0000768-T01-IM3	58	Paclitaxel	Weekly	Former	Head and Neck Cancer	Oropharynx Squamous Cell Carcinoma	Continuation of 12-179; change to 14-211	Lung	Base of Tongue	Distant	yes	Yes	Positive	Chemoradiation	Lung	Oral Cavity	RT, Chemo, & Cetuximab	White	Metastasis	Male	Distant metastasis	Never	T2N2bMX	NA	50	31.3	0	3.91488
hnc_mskcc_2016	P-0001538	P-0001538-T01-IM3	55	BYL719 + Cetuximab	Occasional	Former	Head and Neck Cancer	Oral Cavity Squamous Cell Carcinoma	On 04-021 beforehand, IMPACT profile suggested to continue; currently considering 14-234 or 14-267	NA	Oral Tongue	Locoregional & Distant	yes	Yes	Negative	Surgery + Chemoradiation	NA	Oral Cavity	None	White	Primary	Male	Index primary	Former	T3N2aMX	Cigarettes	30	10.9	0	3.91488
hnc_mskcc_2016	P-0002592	P-0002592-T01-IM3	60	NA	Daily	Current	Head and Neck Cancer	Hypopharynx Squamous Cell Carcinoma	NA	Lung	Hypopharynx	Locoregional & Distant	yes	Yes	Negative	Chemoradiation	Lung	Hypopharynx	RT, Chemo, & Cetuximab	White	Metastasis	Male	Distant metastasis	Former	T4N2cMX	Cigarettes	30	16.5	1	3.91488
hnc_mskcc_2016	P-0002750	P-0002750-T02-IM3	44	NA	Daily	Former	Head and Neck Cancer	Head and Neck Squamous Cell Carcinoma	NA	NA	Floor of Mouth	Distant	yes	Yes	Positive	Surgery + Chemoradiation	NA	Mandible	None	White	Primary	Male	Index primary	Former	T4aN2bM0	Cigarettes	50	9.1	1	3.91488
hnc_mskcc_2016	P-0003031	P-0003031-T01-IM5	69	NA	Weekly	Current	Head and Neck Cancer	Oral Cavity Squamous Cell Carcinoma	NA	Lung	Base of Tongue	Distant	yes	Yes	Positive	Chemoradiation	Lung	Oral Cavity	RT, Chemo, & Cetuximab	White	Metastasis	Male	Distant metastasis	Former	T1N2bM0	Cigarettes	90	0.9	0	3.91488
hnc_mskcc_2016	P-0001641	P-0001641-T01-IM3	74	REGN1400 + cetuximab >> Taxol + Cetuximab >> Paclitaxel	NA	Never	Head and Neck Cancer	Oral Cavity Squamous Cell Carcinoma	14-122 (see comments)	NA	Oral Tongue	Distant	yes	Yes	Negative	Induction Chemotherapy	NA	Oral Cavity	Chemo	Asian Indian Pakistani	Primary	Female	Index primary	Never	T4N1M0	NA	50	3.7	1	2.93616
hnc_mskcc_2016	P-0001794	P-0001794-T01-IM3	62	Cetuximab	Weekly	Current	Head and Neck Cancer	Larynx Squamous Cell Carcinoma	None	Lung	Larynx	Distant	yes	Yes	Negative	Surgery + Radiation	Lung	Larynx	RT	White	Metastasis	Male	Distant metastasis	Current	T4aN0MX	Cigarettes	50	25.6	0	2.93616
hnc_mskcc_2016	P-0002073	P-0002073-T01-IM3	62	Cetuximab	Occasional	Former	Head and Neck Cancer	Oral Cavity Squamous Cell Carcinoma	None--IMPACT notable for EGFR amplification	NA	Oral tongue	Distant	yes	Yes	Negative	Surgery + Radiation	NA	Oral Cavity	None	White	Primary	Male	Index primary	Former	T2N1M0	Cigarrettes	60	7.1	0	2.93616
hnc_mskcc_2016	P-0002469	P-0002469-T01-IM3	55	NA	Occasional	Current	Head and Neck Cancer	Oral Cavity Squamous Cell Carcinoma	NA	Lung	Tonsil	Distant	yes	Yes	Positive	Induction Chemotherapy	Lung	Oral Cavity	RT, Chemo, & Cetuximab	White	Metastasis	Male	Distant metastasis	Never	T2N2CM1	NA	NA	16.4	0	2.93616
hnc_mskcc_2016	P-0003049	P-0003049-T01-IM3	63	NA	Daily	Current	Head and Neck Cancer	Head and Neck Squamous Cell Carcinoma	NA	NA	Larynx	Locoregional	no	No	Negative	Radiation	NA	Trachea	RT	White	Primary	Male	Local recurrence	Never	T1bN0M0	NA	30	7.8	0	2.93616
hnc_mskcc_2016	P-0004492	P-0004492-T01-IM5	66	NA	NA	Never	Head and Neck Cancer	Oral Cavity Squamous Cell Carcinoma	NA	Lung	Base of Tongue	Distant	yes	Yes	Positive	Neck Dissection + Chemoradiation	Lung	Oral Cavity	RT, Chemo, & Cetuximab	NA	Metastasis	Male	Distant metastasis	Former	T2N2bM0	Cigarettes	40	33.7	0	2.93616
hnc_mskcc_2016	P-0000454	P-0000454-T01-IM3	71	None	Occasional	Former	Head and Neck Cancer	Oropharynx Squamous Cell Carcinoma	Potential clinical trial at Mt. Sinai (6/9/2014)	Abdomen	Tonsil	Distant	yes	Yes	Positive	Induction Chemotherapy	Abdomen	Oropharynx	RT & Chemo	Asian Indian Pakistani	Metastasis	Male	Distant metastasis	Former	TXN2bM0	Cigarettes	30	9.1	0	1.95744
hnc_mskcc_2016	P-0000621	P-0000621-T01-IM3	44	Carboplatin + Paclitaxel >>Cetuximab	Occasional	Former	Head and Neck Cancer	Oral Cavity Squamous Cell Carcinoma	None	Lung	Oral Tongue	Distant	yes	Yes	Positive	Surgery + Chemoradiation	Lung	Oral Cavity	RT & Chemo	Hispanic	Metastasis	Male	Distant metastasis	Former	T2N1M0	1 cigar a week X 20 yrs	40	5.8	1	1.95744
hnc_mskcc_2016	P-0001621	P-0001621-T01-IM3	38	Cetuximab + quad shot RT	NA	Never	Head and Neck Cancer	Oral Cavity Squamous Cell Carcinoma	None	Lymph Node	Oral Tongue	Locoregional	no	No	Negative	Surgery	Lymph Node	Oral Cavity	None	White	Metastasis	Female	Regional recurrence	Never	T1N0M0	NA	70	9.2	1	1.95744
hnc_mskcc_2016	P-0001682	P-0001682-T01-IM3	60	None	NA	Never	Head and Neck Cancer	Oropharynx Squamous Cell Carcinoma	None	NA	Oropharynx	Distant	yes	Yes	Positive	Chemoradiation	NA	Oropharynx	None	White	Primary	Male	Index primary	Never	T4bN2cMX	NA	30	0.9	0	1.95744
hnc_mskcc_2016	P-0002367	P-0002367-T01-IM3	58	NA	Weekly	Current	Head and Neck Cancer	Oral Cavity Squamous Cell Carcinoma	NA	NA	Buccal Mucosa	Locoregional	no	No	Negative	Surgery + Chemoradiation	NA	Oral Cavity	None	White	Primary	Male	Index primary	Former	T2N0M0	Cigarettes and cigars	30	9.7	0	1.95744
hnc_mskcc_2016	P-0002745	P-0002745-T01-IM3	54	NA	Weekly	Current	Head and Neck Cancer	Head and Neck Squamous Cell Carcinoma	NA	NA	Oral Tongue	Locoregional	no	No	Negative	Surgery + Radiation	NA	Oral Cavity	None	White	Primary	Female	Index primary	Never	T2N0M0	NA	20	33.8	0	1.95744
hnc_mskcc_2016	P-0003059	P-0003059-T01-IM3	39	NA	Occasional	Current	Head and Neck Cancer	Oropharynx Squamous Cell Carcinoma	NA	NA	Oropharynx	Locoregional	no	No	Negative	Chemoradiation	NA	Oropharynx	RT & Chemo	White	Primary	Female	Local recurrence	Never	T3N2bM1	NA	30	5.8	0	1.95744
hnc_mskcc_2016	P-0003106	P-0003106-T01-IM5	67	NA	Occasional	Current	Head and Neck Cancer	Larynx Squamous Cell Carcinoma	NA	Lung	Larynx	Distant	yes	Yes	Negative	Radiation	NA	Larynx	RT	White	Primary	Male	Distant metastasis	Former	T2N0M0	Cigarettes	NA	5.6	0	1.95744
hnc_mskcc_2016	P-0003928	P-0003928-T01-IM5	71	NA	Occasional	Former	Head and Neck Cancer	Head and Neck Squamous Cell Carcinoma	NA	NA	Maxilla	Locoregional	no	No	Negative	Surgery + Chemoradiation	Sinonasal	Oral Cavity	RT, Chemo, & Cetuximab	White	Metastasis	Female	Local recurrence	Former	T1N2bMX	Cigarettes	50	2	0	1.95744
hnc_mskcc_2016	P-0004416	P-0004416-T01-IM5	44	NA	NA	Former	Head and Neck Cancer	Oral Cavity Squamous Cell Carcinoma	NA	Rib	Base of Tongue	Distant	yes	Yes	Positive	Surgery + Radiation	Bone	Oral Cavity	RT	White	Metastasis	Male	Distant metastasis	Former	T1N2bM0	Cigarettes	30	2.2	0	1.95744
hnc_mskcc_2016	P-0000467	P-0000467-T01-IM3	51	None	NA	Never	Head and Neck Cancer	Oral Cavity Squamous Cell Carcinoma	None	NA	Oral tongue	Locoregional	no	No	Negative	Surgery + Chemoradiation	NA	Oral Cavity	None	White	Primary	Female	Index primary	Former	T4N2bM0	Cigarettes	80	3.9	1	0.97872
hnc_mskcc_2016	P-0001186	P-0001186-T01-IM3	69	Carboplatin + 5FU	Daily	Current	Head and Neck Cancer	Oropharynx Squamous Cell Carcinoma	None	Iliac Bone	Base of Tongue	Distant	yes	Yes	Positive	Induction Chemotherapy	Bone	Oropharynx	RT, Chemo, & Cetuximab	White	Metastasis	Male	Distant metastasis	Never	T2N2cM0	NA	25	8.7	0	0.97872
hnc_mskcc_2016	P-0002603	P-0002603-T01-IM3	75	NA	Daily	Current	Head and Neck Cancer	Head and Neck Squamous Cell Carcinoma	NA	Lung	Nasal cavity	Locoregional & Distant	yes	Yes	Negative	Incomplete Resection	Lung	Trachea	RT	White	Metastasis	Male	Distant metastasis	Never	NA	NA	30	11	0	0.97872
hnc_mskcc_2016	P-0000277	P-0000277-T01-IM3	59	NA	Occasional	Current	Head and Neck Cancer	Oral Cavity Squamous Cell Carcinoma	NA	Lymph Node	Upper Alveolus	Locoregional & Distant	yes	Yes	Negative	Surgery	Lymph Node	Oral cavity	RT	NA	Metastasis	Female	Regional recurrence	Never	NA	NA	90	11.3	0	0
hnc_mskcc_2016	P-0000945	P-0000945-T01-IM3	57	Cisplatin	Daily	Current	Head and Neck Cancer	Oropharynx Squamous Cell Carcinoma	None	NA	Tonsil	Distant	yes	Yes	Positive	Chemoradiation	NA	Oropharynx	None	White	Primary	Male	Index primary	Never	T1N2bM0	NA	35	6.4	0	0
hnc_mskcc_2016	P-0000949	P-0000949-T01-IM3	66	Carboplatin + Taxol	Occasional	Current	Head and Neck Cancer	Oral Cavity Squamous Cell Carcinoma	None	Lung	Mandibular Gingiva	Locoregional & Distant	yes	Yes	Negative	Surgery + Cetuximab + Radiation	Lung	Oral Cavity	RT & Cetuximab	White	Metastasis	Male	Distant metastasis	Former	T3N2bM0	Cigarettes	50	11.8	1	0
hnc_mskcc_2016	P-0001912	P-0001912-T01-IM3	54	BYL719 + Cetuximab	Weekly	Current	Head and Neck Cancer	Oropharynx Squamous Cell Carcinoma	On 04-021 beforehand, IMPACT profile suggested to continue	Liver	Tonsil	Distant	yes	Yes	Positive	Chemoradiation	Liver	Oropharynx	RT & Chemo	White	Metastasis	Male	Distant metastasis	Former	T1N2bMX	Cigarettes & cigars	50	4.2	1	0
hnc_mskcc_2016	P-0002193	P-0002193-T01-IM3	63	NA	Occasional	Current	Head and Neck Cancer	Larynx Squamous Cell Carcinoma	NA	Lung	Tonsil	Distant	yes	Yes	Positive	Induction Chemotherapy	Lung	Larynx	RT & Chemo	White	Metastasis	Male	Distant metastasis	Never	T2N2bM1	NA	50	22.4	1	0
hnc_mskcc_2016	P-0002854	P-0002854-T01-IM3	70	NA	NA	Never	Head and Neck Cancer	Oropharynx Squamous Cell Carcinoma	NA	T5 Soft Tissue	Base of Tongue	Distant	yes	Yes	Positive	Chemoradiation (Cetuximab alone)	Bone	Oral Cavity	RT & Cetuximab	NA	Metastasis	Male	Distant metastasis	Former	T2N2cMX	Cigarettes	30	4.9	0	0
hnc_mskcc_2016	P-0003726	P-0003726-T01-IM5	67	NA	Daily	Current	Head and Neck Cancer	Oropharynx Squamous Cell Carcinoma	NA	Lung	Tonsil	Distant	yes	Yes	Positive	Surgery + Radiation	Lung	Oropharynx	RT	White	Metastasis	Female	Distant metastasis	Never	T1N0MX	NA	70	2.4	0	0
hnc_mskcc_2016	P-0004126	P-0004126-T01-IM5	16	NA	NA	Never	Head and Neck Cancer	Head and Neck Squamous Cell Carcinoma	NA	Lung	Sinonasal	Locoregional & Distant	yes	Yes	Positive	Incomplete Resection	Lung	Sinonasal	None	NA	Metastasis	Female	Distant metastasis	Never	NA	NA	NA	3.3	0	0
