# Supplementary material for: Combination of Tumor Mutational Burden and Specific Gene Mutations Stratifies Outcome to Immunotherapy Across Recurrent and Metastatic Head and Neck Squamous Cell Carcinoma
Source: Front Genet. 2021 Nov 16;12:756506. doi: 10.3389/fgene.2021.756506 (PMC8637214; doi:10.3389/fgene.2021.756506)
Supplement: Supplementary file 7 [file Table4.XLSX]

## Sheet: TCGA-mutation-load_updated
Cohort	Patient_ID	Tumor_Sample_ID	TMB
HNSC	TCGA-CN-6017	TCGA-CN-6017-01	0.0609774
HNSC	TCGA-CR-7391	TCGA-CR-7391-01	0.117239
HNSC	TCGA-CV-5971	TCGA-CV-5971-01	0.243909
HNSC	TCGA-CV-A45T	TCGA-CV-A45T-01	0.25514
HNSC	TCGA-CV-A6K0	TCGA-CV-A6K0-01	0.331774
HNSC	TCGA-D6-6827	TCGA-D6-6827-01	0.324587
HNSC	TCGA-BA-A6DB	TCGA-BA-A6DB-01	0.423542
HNSC	TCGA-CR-7392	TCGA-CR-7392-01	0.458696
HNSC	TCGA-CV-7100	TCGA-CV-7100-01	0.471075
HNSC	TCGA-CN-4733	TCGA-CN-4733-01	0.499518
HNSC	TCGA-CQ-A4CH	TCGA-CQ-A4CH-01	0.484151
HNSC	TCGA-CV-A464	TCGA-CV-A464-01	0.515821
HNSC	TCGA-BA-A6DG	TCGA-BA-A6DG-01	0.551107
HNSC	TCGA-IQ-7631	TCGA-IQ-7631-01	0.605684
HNSC	TCGA-CR-5249	TCGA-CR-5249-01	0.592739
HNSC	TCGA-KU-A6H8	TCGA-KU-A6H8-01	0.606954
HNSC	TCGA-QK-A6IF	TCGA-QK-A6IF-01	0.663779
HNSC	TCGA-CQ-6229	TCGA-CQ-6229-01	0.681006
HNSC	TCGA-BB-4217	TCGA-BB-4217-01	0.73408
HNSC	TCGA-CV-5979	TCGA-CV-5979-01	0.756323
HNSC	TCGA-MZ-A6I9	TCGA-MZ-A6I9-01	0.741241
HNSC	TCGA-HD-7831	TCGA-HD-7831-01	0.787702
HNSC	TCGA-CQ-5329	TCGA-CQ-5329-01	0.846673
HNSC	TCGA-H7-A6C4	TCGA-H7-A6C4-01	0.798333
HNSC	TCGA-CN-5358	TCGA-CN-5358-01	0.829795
HNSC	TCGA-CN-A499	TCGA-CN-A499-01	0.870651
HNSC	TCGA-CR-6493	TCGA-CR-6493-01	0.841056
HNSC	TCGA-CV-A465	TCGA-CV-A465-01	0.824151
HNSC	TCGA-IQ-A61J	TCGA-IQ-A61J-01	0.83485
HNSC	TCGA-IQ-A61O	TCGA-IQ-A61O-01	0.8266
HNSC	TCGA-CQ-7065	TCGA-CQ-7065-01	0.920175
HNSC	TCGA-CR-5250	TCGA-CR-5250-01	0.865102
HNSC	TCGA-CR-6488	TCGA-CR-6488-01	0.919364
HNSC	TCGA-CR-7397	TCGA-CR-7397-01	0.870846
HNSC	TCGA-MZ-A5BI	TCGA-MZ-A5BI-01	0.85458
HNSC	TCGA-CN-A6UY	TCGA-CN-A6UY-01	0.887211
HNSC	TCGA-CV-6939	TCGA-CV-6939-01	0.920043
HNSC	TCGA-DQ-7591	TCGA-DQ-7591-01	0.965842
HNSC	TCGA-BB-4228	TCGA-BB-4228-01	0.897797
HNSC	TCGA-CR-6467	TCGA-CR-6467-01	0.940368
HNSC	TCGA-CR-7385	TCGA-CR-7385-01	0.934984
HNSC	TCGA-CV-7236	TCGA-CV-7236-01	0.919479
HNSC	TCGA-CN-4737	TCGA-CN-4737-01	0.923821
HNSC	TCGA-CR-6482	TCGA-CR-6482-01	0.986139
HNSC	TCGA-P3-A5QE	TCGA-P3-A5QE-01	0.961501
HNSC	TCGA-UP-A6WW	TCGA-UP-A6WW-01	0.979919
HNSC	TCGA-CR-6470	TCGA-CR-6470-01	0.997305
HNSC	TCGA-BA-5557	TCGA-BA-5557-01	1.01694
HNSC	TCGA-CV-7103	TCGA-CV-7103-01	1.02259
HNSC	TCGA-CV-7410	TCGA-CV-7410-01	1.06322
HNSC	TCGA-D6-6515	TCGA-D6-6515-01	1.03582
HNSC	TCGA-HD-A634	TCGA-HD-A634-01	1.00286
HNSC	TCGA-BA-5153	TCGA-BA-5153-01	1.01205
HNSC	TCGA-C9-A480	TCGA-C9-A480-01	1.13861
HNSC	TCGA-CQ-6227	TCGA-CQ-6227-01	1.13059
HNSC	TCGA-CV-7090	TCGA-CV-7090-01	1.11626
HNSC	TCGA-D6-6824	TCGA-D6-6824-01	1.16329
HNSC	TCGA-CN-A6V7	TCGA-CN-A6V7-01	1.16523
HNSC	TCGA-CR-7372	TCGA-CR-7372-01	1.16613
HNSC	TCGA-CV-6433	TCGA-CV-6433-01	1.24234
HNSC	TCGA-CN-A49C	TCGA-CN-A49C-01	1.21373
HNSC	TCGA-CV-5443	TCGA-CV-5443-01	1.19863
HNSC	TCGA-P3-A6T2	TCGA-P3-A6T2-01	1.2127
HNSC	TCGA-QK-A652	TCGA-QK-A652-01	1.2112
HNSC	TCGA-BA-A4IH	TCGA-BA-A4IH-01	1.23369
HNSC	TCGA-CV-6943	TCGA-CV-6943-01	1.26651
HNSC	TCGA-CV-7180	TCGA-CV-7180-01	1.26341
HNSC	TCGA-F7-A620	TCGA-F7-A620-01	1.27627
HNSC	TCGA-MT-A51X	TCGA-MT-A51X-01	1.28373
HNSC	TCGA-CN-6996	TCGA-CN-6996-01	1.33481
HNSC	TCGA-CQ-6224	TCGA-CQ-6224-01	1.3335
HNSC	TCGA-CV-5973	TCGA-CV-5973-01	1.37069
HNSC	TCGA-CV-7429	TCGA-CV-7429-01	1.33493
HNSC	TCGA-CV-A6JT	TCGA-CV-A6JT-01	1.32774
HNSC	TCGA-IQ-7632	TCGA-IQ-7632-01	1.38087
HNSC	TCGA-CR-6492	TCGA-CR-6492-01	1.41383
HNSC	TCGA-CV-7238	TCGA-CV-7238-01	1.36713
HNSC	TCGA-CV-7421	TCGA-CV-7421-01	1.45494
HNSC	TCGA-CN-4725	TCGA-CN-4725-01	1.31225
HNSC	TCGA-T2-A6X0	TCGA-T2-A6X0-01	1.35846
HNSC	TCGA-TN-A7HI	TCGA-TN-A7HI-01	1.35412
HNSC	TCGA-UF-A7JC	TCGA-UF-A7JC-01	1.3254
HNSC	TCGA-CQ-5325	TCGA-CQ-5325-01	1.44792
HNSC	TCGA-CR-5243	TCGA-CR-5243-01	1.37827
HNSC	TCGA-CR-7376	TCGA-CR-7376-01	1.42221
HNSC	TCGA-CV-6950	TCGA-CV-6950-01	1.42959
HNSC	TCGA-CQ-6222	TCGA-CQ-6222-01	1.46035
HNSC	TCGA-HD-7754	TCGA-HD-7754-01	1.54632
HNSC	TCGA-CQ-5330	TCGA-CQ-5330-01	1.51501
HNSC	TCGA-CV-7183	TCGA-CV-7183-01	1.44759
HNSC	TCGA-MT-A7BN	TCGA-MT-A7BN-01	1.45238
HNSC	TCGA-CQ-5323	TCGA-CQ-5323-01	1.54588
HNSC	TCGA-CV-6959	TCGA-CV-6959-01	1.48575
HNSC	TCGA-F7-A622	TCGA-F7-A622-01	1.4935
HNSC	TCGA-BB-4225	TCGA-BB-4225-01	1.48319
HNSC	TCGA-UF-A718	TCGA-UF-A718-01	1.46712
HNSC	TCGA-BA-A6DD	TCGA-BA-A6DD-01	1.56337
HNSC	TCGA-BB-A6UM	TCGA-BB-A6UM-01	1.55748
HNSC	TCGA-CN-4726	TCGA-CN-4726-01	1.46931
HNSC	TCGA-CV-7416	TCGA-CV-7416-01	1.6509
HNSC	TCGA-F7-A61W	TCGA-F7-A61W-01	1.5663
HNSC	TCGA-HD-8634	TCGA-HD-8634-01	1.60373
HNSC	TCGA-BA-6873	TCGA-BA-6873-01	1.58995
HNSC	TCGA-CV-7423	TCGA-CV-7423-01	1.70877
HNSC	TCGA-DQ-5630	TCGA-DQ-5630-01	1.62404
HNSC	TCGA-MT-A51W	TCGA-MT-A51W-01	1.5584
HNSC	TCGA-QK-A6IJ	TCGA-QK-A6IJ-01	1.62944
HNSC	TCGA-UF-A7JS	TCGA-UF-A7JS-01	1.58334
HNSC	TCGA-BB-8601	TCGA-BB-8601-01	1.64347
HNSC	TCGA-CV-A45Y	TCGA-CV-A45Y-01	1.67219
HNSC	TCGA-HD-8314	TCGA-HD-8314-01	1.68211
HNSC	TCGA-WA-A7H4	TCGA-WA-A7H4-01	1.59139
HNSC	TCGA-BA-5559	TCGA-BA-5559-01	1.63159
HNSC	TCGA-BB-A5HZ	TCGA-BB-A5HZ-01	1.63479
HNSC	TCGA-H7-A76A	TCGA-H7-A76A-01	1.62048
HNSC	TCGA-CN-6022	TCGA-CN-6022-01	1.72033
HNSC	TCGA-CN-A6V6	TCGA-CN-A6V6-01	1.66161
HNSC	TCGA-CR-5247	TCGA-CR-5247-01	1.68795
HNSC	TCGA-IQ-A6SH	TCGA-IQ-A6SH-01	1.64157
HNSC	TCGA-QK-A6V9	TCGA-QK-A6V9-01	1.63971
HNSC	TCGA-CQ-6219	TCGA-CQ-6219-01	1.74207
HNSC	TCGA-CQ-A4CE	TCGA-CQ-A4CE-01	1.67406
HNSC	TCGA-D6-6517	TCGA-D6-6517-01	1.76394
HNSC	TCGA-D6-6825	TCGA-D6-6825-01	1.75489
HNSC	TCGA-QK-A6IH	TCGA-QK-A6IH-01	1.761
HNSC	TCGA-CN-6998	TCGA-CN-6998-01	1.74774
HNSC	TCGA-DQ-7592	TCGA-DQ-7592-01	1.86727
HNSC	TCGA-P3-A5QA	TCGA-P3-A5QA-01	1.72195
HNSC	TCGA-CR-7401	TCGA-CR-7401-01	1.76757
HNSC	TCGA-CV-5976	TCGA-CV-5976-01	1.85769
HNSC	TCGA-CV-7247	TCGA-CV-7247-01	1.78265
HNSC	TCGA-UF-A7JH	TCGA-UF-A7JH-01	1.81569
HNSC	TCGA-CV-7413	TCGA-CV-7413-01	1.89366
HNSC	TCGA-CV-7415	TCGA-CV-7415-01	1.9345
HNSC	TCGA-CV-A460	TCGA-CV-A460-01	1.84953
HNSC	TCGA-CV-A6JO	TCGA-CV-A6JO-01	1.81642
HNSC	TCGA-UF-A7JV	TCGA-UF-A7JV-01	1.7692
HNSC	TCGA-CN-4742	TCGA-CN-4742-01	1.78889
HNSC	TCGA-CQ-5324	TCGA-CQ-5324-01	1.93258
HNSC	TCGA-BA-5151	TCGA-BA-5151-01	1.78162
HNSC	TCGA-CN-5365	TCGA-CN-5365-01	1.83176
HNSC	TCGA-CV-5977	TCGA-CV-5977-01	1.95431
HNSC	TCGA-CV-6436	TCGA-CV-6436-01	1.93625
HNSC	TCGA-CR-6477	TCGA-CR-6477-01	1.90039
HNSC	TCGA-CR-7369	TCGA-CR-7369-01	1.9077
HNSC	TCGA-HD-8224	TCGA-HD-8224-01	1.89809
HNSC	TCGA-HD-A6I0	TCGA-HD-A6I0-01	1.93992
HNSC	TCGA-BB-4224	TCGA-BB-4224-01	1.86937
HNSC	TCGA-CN-A642	TCGA-CN-A642-01	1.93203
HNSC	TCGA-CV-A6JN	TCGA-CV-A6JN-01	1.9755
HNSC	TCGA-QK-A64Z	TCGA-QK-A64Z-01	1.92552
HNSC	TCGA-CQ-A4CG	TCGA-CQ-A4CG-01	1.90346
HNSC	TCGA-DQ-5624	TCGA-DQ-5624-01	2.0254
HNSC	TCGA-HD-A6HZ	TCGA-HD-A6HZ-01	2.05245
HNSC	TCGA-BB-8596	TCGA-BB-8596-01	2.02769
HNSC	TCGA-CV-7097	TCGA-CV-7097-01	2.08737
HNSC	TCGA-D6-A6EO	TCGA-D6-A6EO-01	2.12079
HNSC	TCGA-CR-7382	TCGA-CR-7382-01	2.13927
HNSC	TCGA-CV-A45R	TCGA-CV-A45R-01	2.12407
HNSC	TCGA-DQ-5631	TCGA-DQ-5631-01	2.15172
HNSC	TCGA-P3-A6T0	TCGA-P3-A6T0-01	2.07861
HNSC	TCGA-BA-6870	TCGA-BA-6870-01	2.135
HNSC	TCGA-BA-7269	TCGA-BA-7269-01	2.23205
HNSC	TCGA-CV-7435	TCGA-CV-7435-01	2.21795
HNSC	TCGA-D6-A4Z9	TCGA-D6-A4Z9-01	2.25081
HNSC	TCGA-D6-A6EQ	TCGA-D6-A6EQ-01	2.20877
HNSC	TCGA-CN-A63V	TCGA-CN-A63V-01	2.17612
HNSC	TCGA-CQ-6223	TCGA-CQ-6223-01	2.2627
HNSC	TCGA-CQ-A4C9	TCGA-CQ-A4C9-01	2.32861
HNSC	TCGA-CV-A6JD	TCGA-CV-A6JD-01	2.23867
HNSC	TCGA-UF-A7JJ	TCGA-UF-A7JJ-01	2.2059
HNSC	TCGA-BA-A6DL	TCGA-BA-A6DL-01	2.18851
HNSC	TCGA-P3-A6T8	TCGA-P3-A6T8-01	2.27112
HNSC	TCGA-CN-4738	TCGA-CN-4738-01	2.2328
HNSC	TCGA-CR-6473	TCGA-CR-6473-01	2.37675
HNSC	TCGA-CR-7389	TCGA-CR-7389-01	2.31933
HNSC	TCGA-CV-7434	TCGA-CV-7434-01	2.38383
HNSC	TCGA-CV-A6JY	TCGA-CV-A6JY-01	2.38476
HNSC	TCGA-HD-7832	TCGA-HD-7832-01	2.35506
HNSC	TCGA-P3-A6SW	TCGA-P3-A6SW-01	2.31367
HNSC	TCGA-CQ-A4CB	TCGA-CQ-A4CB-01	2.42356
HNSC	TCGA-CV-6934	TCGA-CV-6934-01	2.37216
HNSC	TCGA-D6-A6EN	TCGA-D6-A6EN-01	2.44835
HNSC	TCGA-BA-A4II	TCGA-BA-A4II-01	2.35741
HNSC	TCGA-CR-6478	TCGA-CR-6478-01	2.43037
HNSC	TCGA-CV-7438	TCGA-CV-7438-01	2.43985
HNSC	TCGA-F7-8298	TCGA-F7-8298-01	2.35747
HNSC	TCGA-MT-A67D	TCGA-MT-A67D-01	2.38201
HNSC	TCGA-QK-AA3K	TCGA-QK-AA3K-01	2.37673
HNSC	TCGA-CN-4736	TCGA-CN-4736-01	2.41959
HNSC	TCGA-CQ-7069	TCGA-CQ-7069-01	2.37357
HNSC	TCGA-CR-6474	TCGA-CR-6474-01	2.44191
HNSC	TCGA-CV-5436	TCGA-CV-5436-01	2.36173
HNSC	TCGA-D6-A6EM	TCGA-D6-A6EM-01	2.51377
HNSC	TCGA-F7-A50G	TCGA-F7-A50G-01	2.38146
HNSC	TCGA-T2-A6WZ	TCGA-T2-A6WZ-01	2.35452
HNSC	TCGA-CN-6989	TCGA-CN-6989-01	2.45401
HNSC	TCGA-CQ-7068	TCGA-CQ-7068-01	2.61227
HNSC	TCGA-CR-6480	TCGA-CR-6480-01	2.50462
HNSC	TCGA-CR-7380	TCGA-CR-7380-01	2.4472
HNSC	TCGA-CV-7177	TCGA-CV-7177-01	2.45293
HNSC	TCGA-CV-A45X	TCGA-CV-A45X-01	2.54454
HNSC	TCGA-CX-A4AQ	TCGA-CX-A4AQ-01	2.49667
HNSC	TCGA-BA-A4IF	TCGA-BA-A4IF-01	2.4195
HNSC	TCGA-CN-5367	TCGA-CN-5367-01	2.45734
HNSC	TCGA-CV-A6JZ	TCGA-CV-A6JZ-01	2.49792
HNSC	TCGA-IQ-A6SG	TCGA-IQ-A6SG-01	2.45637
HNSC	TCGA-UF-A7JK	TCGA-UF-A7JK-01	2.47131
HNSC	TCGA-CN-5361	TCGA-CN-5361-01	2.42255
HNSC	TCGA-CN-5366	TCGA-CN-5366-01	2.40787
HNSC	TCGA-CV-6003	TCGA-CV-6003-01	2.54769
HNSC	TCGA-CV-6955	TCGA-CV-6955-01	2.51782
HNSC	TCGA-CV-7104	TCGA-CV-7104-01	2.49405
HNSC	TCGA-D6-6826	TCGA-D6-6826-01	2.55426
HNSC	TCGA-UF-A7JF	TCGA-UF-A7JF-01	2.47006
HNSC	TCGA-CN-6018	TCGA-CN-6018-01	2.64659
HNSC	TCGA-C9-A47Z	TCGA-C9-A47Z-01	2.63738
HNSC	TCGA-CR-7373	TCGA-CR-7373-01	2.54112
HNSC	TCGA-F7-A61S	TCGA-F7-A61S-01	2.56326
HNSC	TCGA-HD-7753	TCGA-HD-7753-01	2.64546
HNSC	TCGA-KU-A66T	TCGA-KU-A66T-01	2.52673
HNSC	TCGA-CV-7425	TCGA-CV-7425-01	2.78439
HNSC	TCGA-CN-5355	TCGA-CN-5355-01	2.53255
HNSC	TCGA-CN-5370	TCGA-CN-5370-01	2.58928
HNSC	TCGA-CQ-A4CI	TCGA-CQ-A4CI-01	2.58985
HNSC	TCGA-DQ-7588	TCGA-DQ-7588-01	2.75253
HNSC	TCGA-P3-A6T3	TCGA-P3-A6T3-01	2.55622
HNSC	TCGA-CN-4731	TCGA-CN-4731-01	2.54613
HNSC	TCGA-CN-A49B	TCGA-CN-A49B-01	2.69934
HNSC	TCGA-CQ-A4C6	TCGA-CQ-A4C6-01	2.73702
HNSC	TCGA-CV-5439	TCGA-CV-5439-01	2.74629
HNSC	TCGA-CV-A45V	TCGA-CV-A45V-01	2.71787
HNSC	TCGA-QK-A8ZB	TCGA-QK-A8ZB-01	2.67684
HNSC	TCGA-BB-A6UO	TCGA-BB-A6UO-01	2.66556
HNSC	TCGA-CQ-6220	TCGA-CQ-6220-01	2.69149
HNSC	TCGA-CV-7407	TCGA-CV-7407-01	2.82004
HNSC	TCGA-CN-6023	TCGA-CN-6023-01	2.83705
HNSC	TCGA-CV-5435	TCGA-CV-5435-01	2.80636
HNSC	TCGA-D6-8568	TCGA-D6-8568-01	2.62512
HNSC	TCGA-F7-A61V	TCGA-F7-A61V-01	2.6885
HNSC	TCGA-BA-A6DI	TCGA-BA-A6DI-01	2.6665
HNSC	TCGA-CR-7377	TCGA-CR-7377-01	2.67377
HNSC	TCGA-CV-7255	TCGA-CV-7255-01	2.7323
HNSC	TCGA-D6-6823	TCGA-D6-6823-01	2.80841
HNSC	TCGA-TN-A7HJ	TCGA-TN-A7HJ-01	2.65787
HNSC	TCGA-UF-A7JD	TCGA-UF-A7JD-01	2.71302
HNSC	TCGA-CN-4741	TCGA-CN-4741-01	2.70474
HNSC	TCGA-CN-6016	TCGA-CN-6016-01	2.88601
HNSC	TCGA-CV-5966	TCGA-CV-5966-01	2.87213
HNSC	TCGA-CV-7261	TCGA-CV-7261-01	2.80751
HNSC	TCGA-CV-7430	TCGA-CV-7430-01	2.78007
HNSC	TCGA-CX-7219	TCGA-CX-7219-01	2.76059
HNSC	TCGA-MT-A67A	TCGA-MT-A67A-01	2.72554
HNSC	TCGA-QK-AA3J	TCGA-QK-AA3J-01	2.75003
HNSC	TCGA-CQ-6228	TCGA-CQ-6228-01	2.87105
HNSC	TCGA-CR-7404	TCGA-CR-7404-01	2.91465
HNSC	TCGA-CV-5440	TCGA-CV-5440-01	2.97463
HNSC	TCGA-CV-7178	TCGA-CV-7178-01	2.78891
HNSC	TCGA-CV-7411	TCGA-CV-7411-01	2.93454
HNSC	TCGA-CN-6994	TCGA-CN-6994-01	2.89674
HNSC	TCGA-CN-A49A	TCGA-CN-A49A-01	2.95732
HNSC	TCGA-CV-6933	TCGA-CV-6933-01	2.85363
HNSC	TCGA-BA-A6DE	TCGA-BA-A6DE-01	2.88832
HNSC	TCGA-CV-6953	TCGA-CV-6953-01	2.88654
HNSC	TCGA-CV-7263	TCGA-CV-7263-01	2.84018
HNSC	TCGA-BA-A6D8	TCGA-BA-A6D8-01	2.96417
HNSC	TCGA-CR-7383	TCGA-CR-7383-01	2.79478
HNSC	TCGA-CV-7433	TCGA-CV-7433-01	2.88133
HNSC	TCGA-QK-A8Z9	TCGA-QK-A8Z9-01	2.87584
HNSC	TCGA-QK-A8ZA	TCGA-QK-A8ZA-01	2.92628
HNSC	TCGA-CN-A498	TCGA-CN-A498-01	3.0201
HNSC	TCGA-CX-7085	TCGA-CX-7085-01	2.91325
HNSC	TCGA-UF-A719	TCGA-UF-A719-01	2.85463
HNSC	TCGA-CQ-6218	TCGA-CQ-6218-01	2.96894
HNSC	TCGA-D6-A6EP	TCGA-D6-A6EP-01	3.03651
HNSC	TCGA-CV-5444	TCGA-CV-5444-01	2.94894
HNSC	TCGA-IQ-7630	TCGA-IQ-7630-01	3.12236
HNSC	TCGA-QK-A6IG	TCGA-QK-A6IG-01	2.99503
HNSC	TCGA-CR-7379	TCGA-CR-7379-01	2.97093
HNSC	TCGA-P3-A5Q6	TCGA-P3-A5Q6-01	3.002
HNSC	TCGA-RS-A6TP	TCGA-RS-A6TP-01	2.96949
HNSC	TCGA-BA-A4IG	TCGA-BA-A4IG-01	3.00772
HNSC	TCGA-CR-6491	TCGA-CR-6491-01	3.10397
HNSC	TCGA-IQ-A61I	TCGA-IQ-A61I-01	3.11569
HNSC	TCGA-P3-A6T6	TCGA-P3-A6T6-01	3.02996
HNSC	TCGA-4P-AA8J	TCGA-4P-AA8J-01	3.07663
HNSC	TCGA-CN-4728	TCGA-CN-4728-01	2.97185
HNSC	TCGA-CN-6012	TCGA-CN-6012-01	3.17923
HNSC	TCGA-CV-6945	TCGA-CV-6945-01	3.12743
HNSC	TCGA-CR-6471	TCGA-CR-6471-01	3.22116
HNSC	TCGA-CV-7437	TCGA-CV-7437-01	3.21264
HNSC	TCGA-CN-6020	TCGA-CN-6020-01	3.263
HNSC	TCGA-CR-7390	TCGA-CR-7390-01	3.18618
HNSC	TCGA-CV-6951	TCGA-CV-6951-01	3.27008
HNSC	TCGA-CV-7235	TCGA-CV-7235-01	3.209
HNSC	TCGA-D6-8569	TCGA-D6-8569-01	3.21459
HNSC	TCGA-CV-6954	TCGA-CV-6954-01	3.23235
HNSC	TCGA-CV-A6JU	TCGA-CV-A6JU-01	3.22979
HNSC	TCGA-CQ-7063	TCGA-CQ-7063-01	3.22705
HNSC	TCGA-CQ-7072	TCGA-CQ-7072-01	3.22962
HNSC	TCGA-CV-6940	TCGA-CV-6940-01	3.28695
HNSC	TCGA-CN-4729	TCGA-CN-4729-01	3.17885
HNSC	TCGA-CR-6487	TCGA-CR-6487-01	3.31336
HNSC	TCGA-CV-5430	TCGA-CV-5430-01	3.41819
HNSC	TCGA-CV-7091	TCGA-CV-7091-01	3.28158
HNSC	TCGA-CV-6937	TCGA-CV-6937-01	3.26794
HNSC	TCGA-CV-7422	TCGA-CV-7422-01	3.40989
HNSC	TCGA-F7-8489	TCGA-F7-8489-01	3.32332
HNSC	TCGA-IQ-A61G	TCGA-IQ-A61G-01	3.34068
HNSC	TCGA-BA-5558	TCGA-BA-5558-01	3.25714
HNSC	TCGA-CN-6010	TCGA-CN-6010-01	3.79583
HNSC	TCGA-CR-7395	TCGA-CR-7395-01	3.35429
HNSC	TCGA-CV-A6JE	TCGA-CV-A6JE-01	3.45628
HNSC	TCGA-P3-A6T7	TCGA-P3-A6T7-01	3.31495
HNSC	TCGA-CN-6019	TCGA-CN-6019-01	3.49971
HNSC	TCGA-CV-6941	TCGA-CV-6941-01	3.46587
HNSC	TCGA-HD-A633	TCGA-HD-A633-01	3.44533
HNSC	TCGA-P3-A6T4	TCGA-P3-A6T4-01	3.31665
HNSC	TCGA-BA-5556	TCGA-BA-5556-01	3.39074
HNSC	TCGA-CN-4734	TCGA-CN-4734-01	3.39798
HNSC	TCGA-CN-4735	TCGA-CN-4735-01	3.36971
HNSC	TCGA-CN-5364	TCGA-CN-5364-01	3.47483
HNSC	TCGA-CN-5373	TCGA-CN-5373-01	3.3631
HNSC	TCGA-CV-6938	TCGA-CV-6938-01	3.48748
HNSC	TCGA-CV-7446	TCGA-CV-7446-01	3.495
HNSC	TCGA-BA-6871	TCGA-BA-6871-01	3.62577
HNSC	TCGA-CN-6997	TCGA-CN-6997-01	3.61168
HNSC	TCGA-CQ-6225	TCGA-CQ-6225-01	3.65694
HNSC	TCGA-CV-5434	TCGA-CV-5434-01	3.67454
HNSC	TCGA-CV-7102	TCGA-CV-7102-01	3.53495
HNSC	TCGA-IQ-A61H	TCGA-IQ-A61H-01	3.44374
HNSC	TCGA-UF-A71B	TCGA-UF-A71B-01	3.41851
HNSC	TCGA-BA-4074	TCGA-BA-4074-01	3.42142
HNSC	TCGA-CQ-5331	TCGA-CQ-5331-01	3.52009
HNSC	TCGA-CN-5374	TCGA-CN-5374-01	3.44462
HNSC	TCGA-H7-7774	TCGA-H7-7774-01	3.75321
HNSC	TCGA-MZ-A7D7	TCGA-MZ-A7D7-01	3.51654
HNSC	TCGA-CN-4740	TCGA-CN-4740-01	3.48043
HNSC	TCGA-CN-6024	TCGA-CN-6024-01	3.76679
HNSC	TCGA-CQ-5332	TCGA-CQ-5332-01	3.71728
HNSC	TCGA-CV-A45O	TCGA-CV-A45O-01	3.79789
HNSC	TCGA-BA-5555	TCGA-BA-5555-01	3.51477
HNSC	TCGA-CN-5359	TCGA-CN-5359-01	3.53201
HNSC	TCGA-CR-7394	TCGA-CR-7394-01	3.60785
HNSC	TCGA-BA-6868	TCGA-BA-6868-01	3.73216
HNSC	TCGA-BA-A8YP	TCGA-BA-A8YP-01	3.67648
HNSC	TCGA-F7-A50I	TCGA-F7-A50I-01	3.69946
HNSC	TCGA-UF-A71E	TCGA-UF-A71E-01	3.62728
HNSC	TCGA-BB-4223	TCGA-BB-4223-01	3.52542
HNSC	TCGA-QK-A8Z7	TCGA-QK-A8Z7-01	3.65515
HNSC	TCGA-CV-7432	TCGA-CV-7432-01	3.83775
HNSC	TCGA-KU-A6H7	TCGA-KU-A6H7-01	3.80227
HNSC	TCGA-CN-6988	TCGA-CN-6988-01	3.99452
HNSC	TCGA-H7-8501	TCGA-H7-8501-01	3.90242
HNSC	TCGA-CV-A45P	TCGA-CV-A45P-01	4.06208
HNSC	TCGA-CN-4730	TCGA-CN-4730-01	3.82284
HNSC	TCGA-F7-A50J	TCGA-F7-A50J-01	3.9415
HNSC	TCGA-CV-6962	TCGA-CV-6962-01	4.07805
HNSC	TCGA-HD-7229	TCGA-HD-7229-01	4.01204
HNSC	TCGA-RS-A6TO	TCGA-RS-A6TO-01	3.93483
HNSC	TCGA-CV-7089	TCGA-CV-7089-01	4.07365
HNSC	TCGA-T3-A92N	TCGA-T3-A92N-01	4.09339
HNSC	TCGA-CQ-A4CD	TCGA-CQ-A4CD-01	4.24881
HNSC	TCGA-CR-7367	TCGA-CR-7367-01	4.11202
HNSC	TCGA-CV-6952	TCGA-CV-6952-01	4.1576
HNSC	TCGA-CR-7365	TCGA-CR-7365-01	4.09229
HNSC	TCGA-CV-7418	TCGA-CV-7418-01	4.36071
HNSC	TCGA-QK-A6II	TCGA-QK-A6II-01	4.24492
HNSC	TCGA-UF-A7JO	TCGA-UF-A7JO-01	4.16915
HNSC	TCGA-BB-A5HU	TCGA-BB-A5HU-01	4.17709
HNSC	TCGA-P3-A6SX	TCGA-P3-A6SX-01	4.18002
HNSC	TCGA-BA-6872	TCGA-BA-6872-01	4.30459
HNSC	TCGA-CV-5978	TCGA-CV-5978-01	4.41072
HNSC	TCGA-IQ-A61E	TCGA-IQ-A61E-01	4.23917
HNSC	TCGA-CR-7386	TCGA-CR-7386-01	4.31973
HNSC	TCGA-D6-A4ZB	TCGA-D6-A4ZB-01	4.50718
HNSC	TCGA-D6-A6EK	TCGA-D6-A6EK-01	4.46931
HNSC	TCGA-CV-6956	TCGA-CV-6956-01	4.42183
HNSC	TCGA-CV-6960	TCGA-CV-6960-01	4.44999
HNSC	TCGA-CV-7101	TCGA-CV-7101-01	4.45487
HNSC	TCGA-CV-5970	TCGA-CV-5970-01	4.62762
HNSC	TCGA-CV-7406	TCGA-CV-7406-01	4.59052
HNSC	TCGA-CN-5363	TCGA-CN-5363-01	4.32298
HNSC	TCGA-CQ-5334	TCGA-CQ-5334-01	4.67074
HNSC	TCGA-CV-7424	TCGA-CV-7424-01	4.55428
HNSC	TCGA-F7-A623	TCGA-F7-A623-01	4.46407
HNSC	TCGA-CN-6013	TCGA-CN-6013-01	4.82236
HNSC	TCGA-DQ-5625	TCGA-DQ-5625-01	4.71486
HNSC	TCGA-UF-A71A	TCGA-UF-A71A-01	4.60136
HNSC	TCGA-CV-6948	TCGA-CV-6948-01	4.78717
HNSC	TCGA-CV-7253	TCGA-CV-7253-01	4.7304
HNSC	TCGA-T2-A6WX	TCGA-T2-A6WX-01	4.61423
HNSC	TCGA-UF-A7JT	TCGA-UF-A7JT-01	4.77767
HNSC	TCGA-CV-A45U	TCGA-CV-A45U-01	4.94372
HNSC	TCGA-HD-8635	TCGA-HD-8635-01	4.97001
HNSC	TCGA-HD-A4C1	TCGA-HD-A4C1-01	4.95249
HNSC	TCGA-D6-A6ES	TCGA-D6-A6ES-01	4.90179
HNSC	TCGA-QK-A6VC	TCGA-QK-A6VC-01	4.85598
HNSC	TCGA-CQ-5333	TCGA-CQ-5333-01	5.01954
HNSC	TCGA-WA-A7GZ	TCGA-WA-A7GZ-01	5.07398
HNSC	TCGA-BB-A5HY	TCGA-BB-A5HY-01	5.06767
HNSC	TCGA-CQ-5326	TCGA-CQ-5326-01	5.11508
HNSC	TCGA-UF-A7JA	TCGA-UF-A7JA-01	5.09812
HNSC	TCGA-CN-A641	TCGA-CN-A641-01	5.21022
HNSC	TCGA-CV-7250	TCGA-CV-7250-01	5.31629
HNSC	TCGA-CN-4739	TCGA-CN-4739-01	5.07958
HNSC	TCGA-CR-7368	TCGA-CR-7368-01	5.41461
HNSC	TCGA-CV-6441	TCGA-CV-6441-01	5.53705
HNSC	TCGA-CV-A463	TCGA-CV-A463-01	5.19202
HNSC	TCGA-CV-7252	TCGA-CV-7252-01	5.33467
HNSC	TCGA-P3-A6T5	TCGA-P3-A6T5-01	5.34421
HNSC	TCGA-CV-7440	TCGA-CV-7440-01	5.65241
HNSC	TCGA-CV-6935	TCGA-CV-6935-01	5.67428
HNSC	TCGA-CN-6995	TCGA-CN-6995-01	5.63757
HNSC	TCGA-CV-7095	TCGA-CV-7095-01	5.66753
HNSC	TCGA-CQ-5327	TCGA-CQ-5327-01	5.78432
HNSC	TCGA-CV-6942	TCGA-CV-6942-01	5.65474
HNSC	TCGA-BB-4227	TCGA-BB-4227-01	5.66831
HNSC	TCGA-CX-7086	TCGA-CX-7086-01	6.25102
HNSC	TCGA-CN-A6V3	TCGA-CN-A6V3-01	5.72667
HNSC	TCGA-CN-A63T	TCGA-CN-A63T-01	6.0596
HNSC	TCGA-CR-6484	TCGA-CR-6484-01	6.1325
HNSC	TCGA-CV-7414	TCGA-CV-7414-01	6.59002
HNSC	TCGA-BA-A6DJ	TCGA-BA-A6DJ-01	6.12374
HNSC	TCGA-UF-A7J9	TCGA-UF-A7J9-01	6.22412
HNSC	TCGA-CV-5442	TCGA-CV-5442-01	6.12538
HNSC	TCGA-CV-7254	TCGA-CV-7254-01	6.38405
HNSC	TCGA-CV-A6JM	TCGA-CV-A6JM-01	6.38263
HNSC	TCGA-CV-5432	TCGA-CV-5432-01	6.73762
HNSC	TCGA-CV-6936	TCGA-CV-6936-01	6.86612
HNSC	TCGA-CV-A45Q	TCGA-CV-A45Q-01	7.22621
HNSC	TCGA-CV-7099	TCGA-CV-7099-01	6.93157
HNSC	TCGA-P3-A5Q5	TCGA-P3-A5Q5-01	7.04548
HNSC	TCGA-CR-7371	TCGA-CR-7371-01	7.16927
HNSC	TCGA-CV-7248	TCGA-CV-7248-01	7.16549
HNSC	TCGA-CN-6021	TCGA-CN-6021-01	7.48359
HNSC	TCGA-CR-7399	TCGA-CR-7399-01	7.3917
HNSC	TCGA-CV-7242	TCGA-CV-7242-01	7.68612
HNSC	TCGA-MT-A67F	TCGA-MT-A67F-01	7.62833
HNSC	TCGA-F7-7848	TCGA-F7-7848-01	8.09928
HNSC	TCGA-DQ-5629	TCGA-DQ-5629-01	8.19008
HNSC	TCGA-CN-6992	TCGA-CN-6992-01	8.55451
HNSC	TCGA-CR-5248	TCGA-CR-5248-01	8.31631
HNSC	TCGA-T3-A92M	TCGA-T3-A92M-01	8.33752
HNSC	TCGA-BA-4076	TCGA-BA-4076-01	8.15265
HNSC	TCGA-CR-7398	TCGA-CR-7398-01	8.61267
HNSC	TCGA-CN-6011	TCGA-CN-6011-01	9.12412
HNSC	TCGA-CR-7374	TCGA-CR-7374-01	8.38721
HNSC	TCGA-CN-A497	TCGA-CN-A497-01	9.53123
HNSC	TCGA-CN-5356	TCGA-CN-5356-01	8.78327
HNSC	TCGA-T2-A6X2	TCGA-T2-A6X2-01	8.76991
HNSC	TCGA-P3-A5QF	TCGA-P3-A5QF-01	8.88165
HNSC	TCGA-CV-A468	TCGA-CV-A468-01	8.98174
HNSC	TCGA-CV-5441	TCGA-CV-5441-01	9.16875
HNSC	TCGA-QK-A8Z8	TCGA-QK-A8Z8-01	9.74875
HNSC	TCGA-CN-A63W	TCGA-CN-A63W-01	10.519
HNSC	TCGA-D6-A74Q	TCGA-D6-A74Q-01	10.3979
HNSC	TCGA-CN-5369	TCGA-CN-5369-01	10.8493
HNSC	TCGA-BA-4078	TCGA-BA-4078-01	10.5988
HNSC	TCGA-CN-4727	TCGA-CN-4727-01	10.5032
HNSC	TCGA-CV-7427	TCGA-CV-7427-01	11.5355
HNSC	TCGA-UF-A71D	TCGA-UF-A71D-01	10.7288
HNSC	TCGA-CR-6472	TCGA-CR-6472-01	11.7339
HNSC	TCGA-QK-A6VB	TCGA-QK-A6VB-01	11.4315
HNSC	TCGA-BA-5152	TCGA-BA-5152-01	11.6373
HNSC	TCGA-CR-7364	TCGA-CR-7364-01	11.7396
HNSC	TCGA-CQ-7071	TCGA-CQ-7071-01	11.7512
HNSC	TCGA-BA-6869	TCGA-BA-6869-01	12.2356
HNSC	TCGA-CR-6481	TCGA-CR-6481-01	12.253
HNSC	TCGA-CV-7245	TCGA-CV-7245-01	12.337
HNSC	TCGA-CR-7370	TCGA-CR-7370-01	13.1826
HNSC	TCGA-CV-A6K1	TCGA-CV-A6K1-01	13.0605
HNSC	TCGA-KU-A66S	TCGA-KU-A66S-01	13.0736
HNSC	TCGA-CN-5360	TCGA-CN-5360-01	13.2603
HNSC	TCGA-CN-A63U	TCGA-CN-A63U-01	13.4192
HNSC	TCGA-CV-6961	TCGA-CV-6961-01	13.7676
HNSC	TCGA-CV-A461	TCGA-CV-A461-01	14.3221
HNSC	TCGA-TN-A7HL	TCGA-TN-A7HL-01	15.4035
HNSC	TCGA-CV-A45W	TCGA-CV-A45W-01	15.4408
HNSC	TCGA-CV-A6K2	TCGA-CV-A6K2-01	16.3277
HNSC	TCGA-CR-7388	TCGA-CR-7388-01	17.4172
HNSC	TCGA-BA-A6DA	TCGA-BA-A6DA-01	17.6699
HNSC	TCGA-CV-A45Z	TCGA-CV-A45Z-01	18.5239
HNSC	TCGA-CN-4723	TCGA-CN-4723-01	19.7143
HNSC	TCGA-CR-7402	TCGA-CR-7402-01	24.833
HNSC	TCGA-D6-6516	TCGA-D6-6516-01	43.6825
HNSC	TCGA-CV-7568	TCGA-CV-7568-01	55.4748
HNSC	TCGA-F7-A624	TCGA-F7-A624-01	74.5579
