# Supplementary material for: Combination of Tumor Mutational Burden and Specific Gene Mutations Stratifies Outcome to Immunotherapy Across Recurrent and Metastatic Head and Neck Squamous Cell Carcinoma
Source: Front Genet. 2021 Nov 16;12:756506. doi: 10.3389/fgene.2021.756506 (PMC8637214; doi:10.3389/fgene.2021.756506)
Supplement: Supplementary file 8 [file Table1.XLSX]

## Sheet: ICI_cohorts_clinical_data
Study ID	Patient ID	Study ID:Patient ID	Sample ID	Cancer Type	Cancer Type Detailed	Drug Type	Mutation Count	Oncotree Code	Overall Survival (Months)	Overall Survival Status	Sex	TMB Score
mixed_allen_2018	HNSCC-296	mixed_allen_2018:HNSCC-296	HNSCC-296-Tumor-SM-CLFOB	Head and Neck Cancer	Oropharynx Squamous Cell Carcinoma	anti-PD-1/anti-PD-L1	423	OPHSC	1.51	1	Male	414.546
mixed_allen_2018	HNSCC-258	mixed_allen_2018:HNSCC-258	HNSCC-258-Tumor-SM-AXGAI	Head and Neck Cancer	Sinonasal Squamous Cell Carcinoma	anti-PD-1/anti-PD-L1	372	SNSC	12.43	0	Male	364.566
mixed_allen_2018	HNSCC-287	mixed_allen_2018:HNSCC-287	HNSCC-287-Tumor-SM-AXGEI	Head and Neck Cancer	Larynx Squamous Cell Carcinoma	anti-CTLA-4 + anti-PD-1/PD-L1	341	LXSC	2.34	1	Male	334.186
mixed_allen_2018	HNSCC-323	mixed_allen_2018:HNSCC-323	HNSCC-323-Tumor-SM-CK9WS	Head and Neck Cancer	Oropharynx Squamous Cell Carcinoma	anti-PD-1/anti-PD-L1	222	OPHSC	4.61	0	Male	217.566
mixed_allen_2018	HNSCC-305	mixed_allen_2018:HNSCC-305	HNSCC-305-Tumor-SM-CK9XQ	Head and Neck Cancer	Oropharynx Squamous Cell Carcinoma	anti-CTLA-4 + anti-PD-1/PD-L1	120	OPHSC	4.9	0	Male	117.606
mixed_allen_2018	HNSCC-215	mixed_allen_2018:HNSCC-215	HNSCC-215-Tumor-SM-CK9VX	Head and Neck Cancer	Oropharynx Squamous Cell Carcinoma	anti-PD-1/anti-PD-L1	98	OPHSC	8.75	1	Male	96.0465
tmb_mskcc_2018	P-0010241	tmb_mskcc_2018:P-0010241	P-0010241-T01-IM5	Head and Neck Cancer	Nasopharyngeal Carcinoma	PD-1/PDL-1	67	NPC	16	0	Female	66.8977
mixed_allen_2018	HNSCC-306	mixed_allen_2018:HNSCC-306	HNSCC-306-Tumor-SM-CK9Y6	Head and Neck Cancer	Oropharynx Squamous Cell Carcinoma	anti-CTLA-4 + anti-PD-1/PD-L1	66	OPHSC	5.56	0	Male	64.6865
tmb_mskcc_2018	P-0024866	tmb_mskcc_2018:P-0024866	P-0024866-T01-IM6	Head and Neck Cancer	Oropharynx Squamous Cell Carcinoma	PD-1/PDL-1	68	OPHSC	3	0	Male	59.6846
mixed_allen_2018	HNSCC-186	mixed_allen_2018:HNSCC-186	HNSCC-186-Tumor-SM-AXGDN	Head and Neck Cancer	Oropharynx Squamous Cell Carcinoma	anti-PD-1/anti-PD-L1	57	OPHSC	20.39	1	Male	55.8665
mixed_allen_2018	HNSCC-243	mixed_allen_2018:HNSCC-243	HNSCC-243-Tumor-SM-CLFNS	Head and Neck Cancer	Oropharynx Squamous Cell Carcinoma	anti-CTLA-4 + anti-PD-1/PD-L1	54	OPHSC	3.72	0	Male	52.9265
mixed_allen_2018	HNSCC-239	mixed_allen_2018:HNSCC-239	HNSCC-239-Tumor-SM-AXGCS	Head and Neck Cancer	Oropharynx Squamous Cell Carcinoma	anti-PD-1/anti-PD-L1	52	OPHSC	13.22	1	Male	50.9665
mixed_allen_2018	HNSCC-238	mixed_allen_2018:HNSCC-238	HNSCC-238-Tumor-SM-AXGF5	Head and Neck Cancer	Oropharynx Squamous Cell Carcinoma	anti-PD-1/anti-PD-L1	40	OPHSC	15.13	0	Male	39.2065
mixed_allen_2018	HNSCC-266	mixed_allen_2018:HNSCC-266	HNSCC-266-Tumor-SM-CK9YG	Head and Neck Cancer	Oral Cavity Squamous Cell Carcinoma	anti-PD-1/anti-PD-L1	37	OCSC	1.97	1	Female	36.2665
tmb_mskcc_2018	P-0008353	tmb_mskcc_2018:P-0008353	P-0008353-T01-IM5	Head and Neck Cancer	Head and Neck Squamous Cell Carcinoma	PD-1/PDL-1	25	HNSC	8	1	Male	24.5947
tmb_mskcc_2018	P-0016025	tmb_mskcc_2018:P-0016025	P-0016025-T01-IM6	Head and Neck Cancer	Oral Cavity Squamous Cell Carcinoma	PD-1/PDL-1	26	OCSC	15	0	Female	24.576
tmb_mskcc_2018	P-0002818	tmb_mskcc_2018:P-0002818	P-0002818-T01-IM3	Head and Neck Cancer	Head and Neck Neuroendocrine Carcinoma	PD-1/PDL-1	18	HNNE	15	0	Female	20.0744
tmb_mskcc_2018	P-0020156	tmb_mskcc_2018:P-0020156	P-0020156-T01-IM6	Head and Neck Cancer	Sinonasal Squamous Cell Carcinoma	PD-1/PDL-1	19	SNSC	8	0	Female	18.432
tmb_mskcc_2018	P-0018925	tmb_mskcc_2018:P-0018925	P-0018925-T01-IM6	Head and Neck Cancer	Larynx Squamous Cell Carcinoma	PD-1/PDL-1	20	LXSC	2	1	Male	17.5543
tmb_mskcc_2018	P-0012883	tmb_mskcc_2018:P-0012883	P-0012883-T01-IM5	Head and Neck Cancer	Head and Neck Squamous Cell Carcinoma	PD-1/PDL-1	16	HNSC	3	0	Male	15.7406
tmb_mskcc_2018	P-0023948	tmb_mskcc_2018:P-0023948	P-0023948-T01-IM6	Head and Neck Cancer	Head and Neck Squamous Cell Carcinoma	PD-1/PDL-1	16	HNSC	4	0	Male	14.9212
tmb_mskcc_2018	P-0010088	tmb_mskcc_2018:P-0010088	P-0010088-T01-IM5	Head and Neck Cancer	Oropharynx Squamous Cell Carcinoma	PD-1/PDL-1	13	OPHSC	18	0	Male	12.7893
tmb_mskcc_2018	P-0007407	tmb_mskcc_2018:P-0007407	P-0007407-T01-IM5	Head and Neck Cancer	Larynx Squamous Cell Carcinoma	PD-1/PDL-1	13	LXSC	11	1	Male	12.7893
tmb_mskcc_2018	P-0008248	tmb_mskcc_2018:P-0008248	P-0008248-T01-IM5	Head and Neck Cancer	Head and Neck Squamous Cell Carcinoma	PD-1/PDL-1	11	HNSC	2	1	Male	12.7893
tmb_mskcc_2018	P-0022502	tmb_mskcc_2018:P-0022502	P-0022502-T01-IM6	Head and Neck Cancer	Oral Cavity Squamous Cell Carcinoma	PD-1/PDL-1	14	OCSC	6	0	Male	12.288
tmb_mskcc_2018	P-0025373	tmb_mskcc_2018:P-0025373	P-0025373-T01-IM6	Head and Neck Cancer	Head and Neck Squamous Cell Carcinoma	PD-1/PDL-1	14	HNSC	1	0	Male	12.288
tmb_mskcc_2018	P-0019407	tmb_mskcc_2018:P-0019407	P-0019407-T01-IM6	Head and Neck Cancer	Head and Neck Squamous Cell Carcinoma	PD-1/PDL-1	14	HNSC	5	1	Male	12.288
tmb_mskcc_2018	P-0012107	tmb_mskcc_2018:P-0012107	P-0012107-T01-IM5	Head and Neck Cancer	Head and Neck Squamous Cell Carcinoma	PD-1/PDL-1	12	HNSC	21	0	Male	11.8055
tmb_mskcc_2018	P-0007388	tmb_mskcc_2018:P-0007388	P-0007388-T01-IM5	Head and Neck Cancer	Head and Neck Squamous Cell Carcinoma	PD-1/PDL-1	12	HNSC	15	1	Female	11.8055
tmb_mskcc_2018	P-0009202	tmb_mskcc_2018:P-0009202	P-0009202-T01-IM5	Head and Neck Cancer	Head and Neck Squamous Cell Carcinoma	PD-1/PDL-1	12	HNSC	15	0	Male	11.8055
tmb_mskcc_2018	P-0010174	tmb_mskcc_2018:P-0010174	P-0010174-T01-IM5	Head and Neck Cancer	Head and Neck Squamous Cell Carcinoma	PD-1/PDL-1	11	HNSC	7	0	Male	11.8055
tmb_mskcc_2018	P-0022441	tmb_mskcc_2018:P-0022441	P-0022441-T01-IM6	Head and Neck Cancer	Head and Neck Squamous Cell Carcinoma	PD-1/PDL-1	13	HNSC	3	0	Female	11.4103
tmb_mskcc_2018	P-0020146	tmb_mskcc_2018:P-0020146	P-0020146-T01-IM6	Head and Neck Cancer	Head and Neck Squamous Cell Carcinoma	PD-1/PDL-1	11	HNSC	2	1	Female	11.4103
tmb_mskcc_2018	P-0001598	tmb_mskcc_2018:P-0001598	P-0001598-T01-IM3	Head and Neck Cancer	Sinonasal Squamous Cell Carcinoma	PD-1/PDL-1	10	SNSC	34	0	Male	11.1524
tmb_mskcc_2018	P-0007220	tmb_mskcc_2018:P-0007220	P-0007220-T01-IM5	Head and Neck Cancer	Head and Neck Squamous Cell Carcinoma	PD-1/PDL-1	11	HNSC	15	0	Male	10.8217
tmb_mskcc_2018	P-0008328	tmb_mskcc_2018:P-0008328	P-0008328-T01-IM5	Head and Neck Cancer	Oropharynx Squamous Cell Carcinoma	PD-1/PDL-1	11	OPHSC	25	1	Female	10.8217
tmb_mskcc_2018	P-0008792	tmb_mskcc_2018:P-0008792	P-0008792-T01-IM5	Head and Neck Cancer	Larynx Squamous Cell Carcinoma	PD-1/PDL-1	11	LXSC	21	0	Male	10.8217
tmb_mskcc_2018	P-0014015	tmb_mskcc_2018:P-0014015	P-0014015-T01-IM5	Head and Neck Cancer	Larynx Squamous Cell Carcinoma	PD-1/PDL-1	10	LXSC	19	0	Male	10.8217
tmb_mskcc_2018	P-0016062	tmb_mskcc_2018:P-0016062	P-0016062-T01-IM6	Head and Neck Cancer	Head and Neck Squamous Cell Carcinoma	PD-1/PDL-1	12	HNSC	14	0	Male	10.5326
tmb_mskcc_2018	P-0017678	tmb_mskcc_2018:P-0017678	P-0017678-T01-IM6	Head and Neck Cancer	Oral Cavity Squamous Cell Carcinoma	PD-1/PDL-1	12	OCSC	14	0	Male	10.5326
tmb_mskcc_2018	P-0013920	tmb_mskcc_2018:P-0013920	P-0013920-T01-IM5	Head and Neck Cancer	Sinonasal Squamous Cell Carcinoma	PD-1/PDL-1	8	SNSC	8	1	Male	9.83789
tmb_mskcc_2018	P-0013652	tmb_mskcc_2018:P-0013652	P-0013652-T01-IM5	Head and Neck Cancer	Oropharynx Squamous Cell Carcinoma	PD-1/PDL-1	10	OPHSC	3	1	Male	9.83789
tmb_mskcc_2018	P-0006008	tmb_mskcc_2018:P-0006008	P-0006008-T01-IM5	Head and Neck Cancer	Oral Cavity Squamous Cell Carcinoma	PD-1/PDL-1	10	OCSC	7	1	Male	9.83789
tmb_mskcc_2018	P-0024576	tmb_mskcc_2018:P-0024576	P-0024576-T01-IM6	Head and Neck Cancer	Oropharynx Squamous Cell Carcinoma	PD-1/PDL-1	11	OPHSC	3	0	Male	9.65486
tmb_mskcc_2018	P-0003009	tmb_mskcc_2018:P-0003009	P-0003009-T01-IM3	Head and Neck Cancer	Larynx Squamous Cell Carcinoma	Combo	8	LXSC	28	1	Female	8.92195
tmb_mskcc_2018	P-0008528	tmb_mskcc_2018:P-0008528	P-0008528-T01-IM5	Head and Neck Cancer	Oropharynx Squamous Cell Carcinoma	Combo	9	OPHSC	5	1	Male	8.8541
tmb_mskcc_2018	P-0010450	tmb_mskcc_2018:P-0010450	P-0010450-T01-IM5	Head and Neck Cancer	Head and Neck Squamous Cell Carcinoma of Unknown Primary	PD-1/PDL-1	9	HNSCUP	14	1	Male	8.8541
tmb_mskcc_2018	P-0012189	tmb_mskcc_2018:P-0012189	P-0012189-T01-IM5	Head and Neck Cancer	Head and Neck Squamous Cell Carcinoma	PD-1/PDL-1	8	HNSC	2	1	Female	8.8541
tmb_mskcc_2018	P-0014465	tmb_mskcc_2018:P-0014465	P-0014465-T01-IM6	Head and Neck Cancer	Oral Cavity Squamous Cell Carcinoma	PD-1/PDL-1	10	OCSC	2	0	Male	8.77715
tmb_mskcc_2018	P-0016191	tmb_mskcc_2018:P-0016191	P-0016191-T01-IM6	Head and Neck Cancer	Head and Neck Squamous Cell Carcinoma	PD-1/PDL-1	10	HNSC	7	0	Male	8.77715
tmb_mskcc_2018	P-0019316	tmb_mskcc_2018:P-0019316	P-0019316-T01-IM6	Head and Neck Cancer	Hypopharynx Squamous Cell Carcinoma	PD-1/PDL-1	9	HPHSC	10	1	Male	8.77715
tmb_mskcc_2018	P-0025544	tmb_mskcc_2018:P-0025544	P-0025544-T01-IM6	Head and Neck Cancer	Oral Cavity Squamous Cell Carcinoma	PD-1/PDL-1	8	OCSC	3	0	Male	8.77715
tmb_mskcc_2018	P-0016562	tmb_mskcc_2018:P-0016562	P-0016562-T01-IM6	Head and Neck Cancer	Oropharynx Squamous Cell Carcinoma	PD-1/PDL-1	9	OPHSC	16	0	Male	7.89943
tmb_mskcc_2018	P-0017687	tmb_mskcc_2018:P-0017687	P-0017687-T01-IM6	Head and Neck Cancer	Larynx Squamous Cell Carcinoma	PD-1/PDL-1	8	LXSC	11	0	Female	7.89943
tmb_mskcc_2018	P-0018188	tmb_mskcc_2018:P-0018188	P-0018188-T01-IM6	Head and Neck Cancer	Head and Neck Squamous Cell Carcinoma	PD-1/PDL-1	8	HNSC	4	1	Female	7.89943
tmb_mskcc_2018	P-0013278	tmb_mskcc_2018:P-0013278	P-0013278-T01-IM5	Head and Neck Cancer	Head and Neck Squamous Cell Carcinoma	PD-1/PDL-1	8	HNSC	33	1	Male	7.87031
tmb_mskcc_2018	P-0010816	tmb_mskcc_2018:P-0010816	P-0010816-T01-IM5	Head and Neck Cancer	Oropharynx Squamous Cell Carcinoma	PD-1/PDL-1	8	OPHSC	7	1	Male	7.87031
tmb_mskcc_2018	P-0021915	tmb_mskcc_2018:P-0021915	P-0021915-T01-IM6	Head and Neck Cancer	Oropharynx Squamous Cell Carcinoma	PD-1/PDL-1	8	OPHSC	7	1	Male	7.02172
tmb_mskcc_2018	P-0023015	tmb_mskcc_2018:P-0023015	P-0023015-T01-IM6	Head and Neck Cancer	Head and Neck Squamous Cell Carcinoma	PD-1/PDL-1	8	HNSC	3	0	Male	7.02172
tmb_mskcc_2018	P-0024386	tmb_mskcc_2018:P-0024386	P-0024386-T01-IM6	Head and Neck Cancer	Head and Neck Neuroendocrine Carcinoma	PD-1/PDL-1	8	HNNE	2	0	Male	7.02172
tmb_mskcc_2018	P-0019258	tmb_mskcc_2018:P-0019258	P-0019258-T01-IM6	Head and Neck Cancer	Head and Neck Squamous Cell Carcinoma	PD-1/PDL-1	8	HNSC	3	1	Male	7.02172
tmb_mskcc_2018	P-0023749	tmb_mskcc_2018:P-0023749	P-0023749-T01-IM6	Head and Neck Cancer	Nasopharyngeal Carcinoma	PD-1/PDL-1	8	NPC	2	0	Male	7.02172
tmb_mskcc_2018	P-0019540	tmb_mskcc_2018:P-0019540	P-0019540-T01-IM6	Head and Neck Cancer	Oral Cavity Squamous Cell Carcinoma	PD-1/PDL-1	8	OCSC	2	1	Male	7.02172
tmb_mskcc_2018	P-0008169	tmb_mskcc_2018:P-0008169	P-0008169-T01-IM5	Head and Neck Cancer	Oral Cavity Squamous Cell Carcinoma	PD-1/PDL-1	7	OCSC	6	1	Female	6.88652
tmb_mskcc_2018	P-0003711	tmb_mskcc_2018:P-0003711	P-0003711-T01-IM5	Head and Neck Cancer	Oropharynx Squamous Cell Carcinoma	PD-1/PDL-1	7	OPHSC	5	1	Male	6.88652
tmb_mskcc_2018	P-0009188	tmb_mskcc_2018:P-0009188	P-0009188-T01-IM5	Head and Neck Cancer	Head and Neck Squamous Cell Carcinoma	Combo	7	HNSC	27	0	Male	6.88652
tmb_mskcc_2018	P-0002185	tmb_mskcc_2018:P-0002185	P-0002185-T01-IM3	Head and Neck Cancer	Oral Cavity Squamous Cell Carcinoma	PD-1/PDL-1	6	OCSC	10	1	Male	6.69146
tmb_mskcc_2018	P-0016835	tmb_mskcc_2018:P-0016835	P-0016835-T01-IM6	Head and Neck Cancer	Head and Neck Squamous Cell Carcinoma	PD-1/PDL-1	7	HNSC	5	0	Female	6.144
tmb_mskcc_2018	P-0023557	tmb_mskcc_2018:P-0023557	P-0023557-T01-IM6	Head and Neck Cancer	Head and Neck Squamous Cell Carcinoma	PD-1/PDL-1	7	HNSC	5	0	Male	6.144
tmb_mskcc_2018	P-0017769	tmb_mskcc_2018:P-0017769	P-0017769-T01-IM6	Head and Neck Cancer	Oral Cavity Squamous Cell Carcinoma	PD-1/PDL-1	7	OCSC	9	1	Male	6.144
tmb_mskcc_2018	P-0025720	tmb_mskcc_2018:P-0025720	P-0025720-T01-IM6	Head and Neck Cancer	Oropharynx Squamous Cell Carcinoma	PD-1/PDL-1	7	OPHSC	2	0	Male	6.144
tmb_mskcc_2018	P-0007620	tmb_mskcc_2018:P-0007620	P-0007620-T01-IM5	Head and Neck Cancer	Oral Cavity Squamous Cell Carcinoma	PD-1/PDL-1	6	OCSC	32	0	Male	5.90273
tmb_mskcc_2018	P-0007622	tmb_mskcc_2018:P-0007622	P-0007622-T01-IM5	Head and Neck Cancer	Oropharynx Squamous Cell Carcinoma	Combo	6	OPHSC	2	1	Male	5.90273
tmb_mskcc_2018	P-0014060	tmb_mskcc_2018:P-0014060	P-0014060-T01-IM5	Head and Neck Cancer	Head and Neck Carcinoma, Other	PD-1/PDL-1	4	OHNCA	7	0	Female	5.90273
tmb_mskcc_2018	P-0007575	tmb_mskcc_2018:P-0007575	P-0007575-T01-IM5	Head and Neck Cancer	Nasopharyngeal Carcinoma	PD-1/PDL-1	6	NPC	4	1	Male	5.90273
tmb_mskcc_2018	P-0007971	tmb_mskcc_2018:P-0007971	P-0007971-T01-IM5	Head and Neck Cancer	Head and Neck Squamous Cell Carcinoma	PD-1/PDL-1	6	HNSC	29	1	Male	5.90273
tmb_mskcc_2018	P-0010588	tmb_mskcc_2018:P-0010588	P-0010588-T01-IM5	Head and Neck Cancer	Head and Neck Squamous Cell Carcinoma	PD-1/PDL-1	6	HNSC	4	1	Female	5.90273
tmb_mskcc_2018	P-0001538	tmb_mskcc_2018:P-0001538	P-0001538-T01-IM3	Head and Neck Cancer	Oral Cavity Squamous Cell Carcinoma	PD-1/PDL-1	5	OCSC	6	1	Male	5.57622
tmb_mskcc_2018	P-0002787	tmb_mskcc_2018:P-0002787	P-0002787-T01-IM3	Head and Neck Cancer	Nasopharyngeal Carcinoma	PD-1/PDL-1	5	NPC	6	0	Male	5.57622
tmb_mskcc_2018	P-0000621	tmb_mskcc_2018:P-0000621	P-0000621-T01-IM3	Head and Neck Cancer	Oral Cavity Squamous Cell Carcinoma	PD-1/PDL-1	3	OCSC	7	1	Male	5.57622
tmb_mskcc_2018	P-0015745	tmb_mskcc_2018:P-0015745	P-0015745-T01-IM6	Head and Neck Cancer	Oropharynx Squamous Cell Carcinoma	PD-1/PDL-1	5	OPHSC	14	0	Male	5.26629
tmb_mskcc_2018	P-0020147	tmb_mskcc_2018:P-0020147	P-0020147-T01-IM6	Head and Neck Cancer	Hypopharynx Squamous Cell Carcinoma	PD-1/PDL-1	6	HPHSC	9	0	Male	5.26629
tmb_mskcc_2018	P-0020846	tmb_mskcc_2018:P-0020846	P-0020846-T01-IM6	Head and Neck Cancer	Oral Cavity Squamous Cell Carcinoma	PD-1/PDL-1	4	OCSC	3	1	Male	5.26629
tmb_mskcc_2018	P-0014898	tmb_mskcc_2018:P-0014898	P-0014898-T01-IM6	Head and Neck Cancer	Hypopharynx Squamous Cell Carcinoma	PD-1/PDL-1	6	HPHSC	2	1	Male	5.26629
tmb_mskcc_2018	P-0017508	tmb_mskcc_2018:P-0017508	P-0017508-T01-IM6	Head and Neck Cancer	Head and Neck Squamous Cell Carcinoma	PD-1/PDL-1	6	HNSC	2	1	Female	5.26629
tmb_mskcc_2018	P-0018185	tmb_mskcc_2018:P-0018185	P-0018185-T01-IM6	Head and Neck Cancer	Head and Neck Squamous Cell Carcinoma	PD-1/PDL-1	4	HNSC	14	0	Female	5.26629
tmb_mskcc_2018	P-0019297	tmb_mskcc_2018:P-0019297	P-0019297-T01-IM6	Head and Neck Cancer	Oral Cavity Squamous Cell Carcinoma	PD-1/PDL-1	4	OCSC	11	0	Female	5.26629
tmb_mskcc_2018	P-0006641	tmb_mskcc_2018:P-0006641	P-0006641-T01-IM5	Head and Neck Cancer	Oropharynx Squamous Cell Carcinoma	PD-1/PDL-1	5	OPHSC	9	1	Female	4.91895
tmb_mskcc_2018	P-0006826	tmb_mskcc_2018:P-0006826	P-0006826-T01-IM5	Head and Neck Cancer	Oral Cavity Squamous Cell Carcinoma	PD-1/PDL-1	5	OCSC	28	1	Male	4.91895
tmb_mskcc_2018	P-0006439	tmb_mskcc_2018:P-0006439	P-0006439-T01-IM5	Head and Neck Cancer	Larynx Squamous Cell Carcinoma	PD-1/PDL-1	5	LXSC	2	0	Male	4.91895
tmb_mskcc_2018	P-0007384	tmb_mskcc_2018:P-0007384	P-0007384-T01-IM5	Head and Neck Cancer	Head and Neck Squamous Cell Carcinoma	Combo	5	HNSC	12	1	Male	4.91895
tmb_mskcc_2018	P-0007925	tmb_mskcc_2018:P-0007925	P-0007925-T01-IM5	Head and Neck Cancer	Head and Neck Squamous Cell Carcinoma	Combo	5	HNSC	5	1	Male	4.91895
tmb_mskcc_2018	P-0010104	tmb_mskcc_2018:P-0010104	P-0010104-T01-IM5	Head and Neck Cancer	Head and Neck Squamous Cell Carcinoma	PD-1/PDL-1	5	HNSC	3	1	Male	4.91895
tmb_mskcc_2018	P-0000768	tmb_mskcc_2018:P-0000768	P-0000768-T01-IM3	Head and Neck Cancer	Oropharynx Squamous Cell Carcinoma	PD-1/PDL-1	4	OPHSC	35	1	Male	4.46097
tmb_mskcc_2018	P-0016210	tmb_mskcc_2018:P-0016210	P-0016210-T01-IM6	Head and Neck Cancer	Head and Neck Squamous Cell Carcinoma	PD-1/PDL-1	5	HNSC	14	0	Male	4.38857
tmb_mskcc_2018	P-0017717	tmb_mskcc_2018:P-0017717	P-0017717-T01-IM6	Head and Neck Cancer	Oropharynx Squamous Cell Carcinoma	PD-1/PDL-1	5	OPHSC	12	0	Male	4.38857
tmb_mskcc_2018	P-0019226	tmb_mskcc_2018:P-0019226	P-0019226-T01-IM6	Head and Neck Cancer	Oropharynx Squamous Cell Carcinoma	PD-1/PDL-1	5	OPHSC	9	0	Male	4.38857
tmb_mskcc_2018	P-0020965	tmb_mskcc_2018:P-0020965	P-0020965-T01-IM6	Head and Neck Cancer	Head and Neck Squamous Cell Carcinoma	PD-1/PDL-1	5	HNSC	4	1	Male	4.38857
tmb_mskcc_2018	P-0005791	tmb_mskcc_2018:P-0005791	P-0005791-T01-IM5	Head and Neck Cancer	Head and Neck Squamous Cell Carcinoma	PD-1/PDL-1	4	HNSC	25	0	Male	3.93516
tmb_mskcc_2018	P-0007543	tmb_mskcc_2018:P-0007543	P-0007543-T01-IM5	Head and Neck Cancer	Oropharynx Squamous Cell Carcinoma	PD-1/PDL-1	4	OPHSC	11	0	Male	3.93516
tmb_mskcc_2018	P-0010707	tmb_mskcc_2018:P-0010707	P-0010707-T01-IM5	Head and Neck Cancer	Oral Cavity Squamous Cell Carcinoma	PD-1/PDL-1	4	OCSC	15	1	Male	3.93516
tmb_mskcc_2018	P-0006525	tmb_mskcc_2018:P-0006525	P-0006525-T01-IM5	Head and Neck Cancer	Oropharynx Squamous Cell Carcinoma	PD-1/PDL-1	4	OPHSC	2	1	Female	3.93516
tmb_mskcc_2018	P-0008033	tmb_mskcc_2018:P-0008033	P-0008033-T01-IM5	Head and Neck Cancer	Oropharynx Squamous Cell Carcinoma	PD-1/PDL-1	4	OPHSC	8	1	Male	3.93516
tmb_mskcc_2018	P-0008036	tmb_mskcc_2018:P-0008036	P-0008036-T01-IM5	Head and Neck Cancer	Hypopharynx Squamous Cell Carcinoma	Combo	4	HPHSC	2	1	Female	3.93516
tmb_mskcc_2018	P-0009969	tmb_mskcc_2018:P-0009969	P-0009969-T01-IM5	Head and Neck Cancer	Oral Cavity Squamous Cell Carcinoma	PD-1/PDL-1	4	OCSC	3	0	Male	3.93516
tmb_mskcc_2018	P-0010082	tmb_mskcc_2018:P-0010082	P-0010082-T01-IM5	Head and Neck Cancer	Head and Neck Carcinoma, Other	PD-1/PDL-1	4	OHNCA	1	1	Male	3.93516
tmb_mskcc_2018	P-0021621	tmb_mskcc_2018:P-0021621	P-0021621-T01-IM6	Head and Neck Cancer	Nasopharyngeal Carcinoma	PD-1/PDL-1	4	NPC	19	0	Female	3.51086
tmb_mskcc_2018	P-0023896	tmb_mskcc_2018:P-0023896	P-0023896-T01-IM6	Head and Neck Cancer	Oropharynx Squamous Cell Carcinoma	PD-1/PDL-1	4	OPHSC	14	0	Male	3.51086
tmb_mskcc_2018	P-0016240	tmb_mskcc_2018:P-0016240	P-0016240-T01-IM6	Head and Neck Cancer	Head and Neck Squamous Cell Carcinoma	PD-1/PDL-1	4	HNSC	10	0	Female	3.51086
tmb_mskcc_2018	P-0020040	tmb_mskcc_2018:P-0020040	P-0020040-T01-IM6	Head and Neck Cancer	Hypopharynx Squamous Cell Carcinoma	PD-1/PDL-1	4	HPHSC	10	1	Male	3.51086
tmb_mskcc_2018	P-0002469	tmb_mskcc_2018:P-0002469	P-0002469-T01-IM3	Head and Neck Cancer	Oropharynx Squamous Cell Carcinoma	PD-1/PDL-1	3	OPHSC	8	1	Male	3.34573
tmb_mskcc_2018	P-0001621	tmb_mskcc_2018:P-0001621	P-0001621-T01-IM3	Head and Neck Cancer	Oral Cavity Squamous Cell Carcinoma	Combo	3	OCSC	0	1	Female	3.34573
tmb_mskcc_2018	P-0001794	tmb_mskcc_2018:P-0001794	P-0001794-T01-IM3	Head and Neck Cancer	Larynx Squamous Cell Carcinoma	PD-1/PDL-1	3	LXSC	4	1	Male	3.34573
tmb_mskcc_2018	P-0002745	tmb_mskcc_2018:P-0002745	P-0002745-T01-IM3	Head and Neck Cancer	Oral Cavity Squamous Cell Carcinoma	PD-1/PDL-1	3	OCSC	2	1	Female	3.34573
tmb_mskcc_2018	P-0004492	tmb_mskcc_2018:P-0004492	P-0004492-T01-IM5	Head and Neck Cancer	Oropharynx Squamous Cell Carcinoma	PD-1/PDL-1	3	OPHSC	20	1	Male	2.95137
tmb_mskcc_2018	P-0003059	tmb_mskcc_2018:P-0003059	P-0003059-T01-IM5	Head and Neck Cancer	Oropharynx Squamous Cell Carcinoma	PD-1/PDL-1	3	OPHSC	10	1	Female	2.95137
tmb_mskcc_2018	P-0008800	tmb_mskcc_2018:P-0008800	P-0008800-T02-IM5	Head and Neck Cancer	Larynx Squamous Cell Carcinoma	PD-1/PDL-1	3	LXSC	5	1	Male	2.95137
tmb_mskcc_2018	P-0009588	tmb_mskcc_2018:P-0009588	P-0009588-T01-IM5	Head and Neck Cancer	Nasopharyngeal Carcinoma	PD-1/PDL-1	3	NPC	8	1	Male	2.95137
tmb_mskcc_2018	P-0010222	tmb_mskcc_2018:P-0010222	P-0010222-T01-IM5	Head and Neck Cancer	Oral Cavity Squamous Cell Carcinoma	PD-1/PDL-1	3	OCSC	4	1	Male	2.95137
tmb_mskcc_2018	P-0020113	tmb_mskcc_2018:P-0020113	P-0020113-T01-IM6	Head and Neck Cancer	Head and Neck Squamous Cell Carcinoma	PD-1/PDL-1	3	HNSC	9	1	Male	2.63314
tmb_mskcc_2018	P-0021474	tmb_mskcc_2018:P-0021474	P-0021474-T01-IM6	Head and Neck Cancer	Nasopharyngeal Carcinoma	PD-1/PDL-1	3	NPC	51	0	Male	2.63314
tmb_mskcc_2018	P-0026282	tmb_mskcc_2018:P-0026282	P-0026282-T01-IM6	Head and Neck Cancer	Oral Cavity Squamous Cell Carcinoma	PD-1/PDL-1	3	OCSC	3	0	Male	2.63314
tmb_mskcc_2018	P-0000454	tmb_mskcc_2018:P-0000454	P-0000454-T01-IM3	Head and Neck Cancer	Oropharynx Squamous Cell Carcinoma	PD-1/PDL-1	2	OPHSC	9	0	Male	2.23049
tmb_mskcc_2018	P-0007839	tmb_mskcc_2018:P-0007839	P-0007839-T01-IM5	Head and Neck Cancer	Oropharynx Squamous Cell Carcinoma	PD-1/PDL-1	2	OPHSC	11	1	Male	1.96758
tmb_mskcc_2018	P-0003374	tmb_mskcc_2018:P-0003374	P-0003374-T01-IM5	Head and Neck Cancer	Nasopharyngeal Carcinoma	PD-1/PDL-1	2	NPC	1	1	Male	1.96758
tmb_mskcc_2018	P-0005869	tmb_mskcc_2018:P-0005869	P-0005869-T01-IM5	Head and Neck Cancer	Oropharynx Squamous Cell Carcinoma	PD-1/PDL-1	2	OPHSC	7	1	Male	1.96758
tmb_mskcc_2018	P-0010755	tmb_mskcc_2018:P-0010755	P-0010755-T01-IM5	Head and Neck Cancer	Head and Neck Squamous Cell Carcinoma of Unknown Primary	PD-1/PDL-1	2	HNSCUP	2	1	Male	1.96758
tmb_mskcc_2018	P-0013892	tmb_mskcc_2018:P-0013892	P-0013892-T01-IM5	Head and Neck Cancer	Head and Neck Squamous Cell Carcinoma of Unknown Primary	PD-1/PDL-1	2	HNSCUP	16	1	Male	1.96758
tmb_mskcc_2018	P-0004416	tmb_mskcc_2018:P-0004416	P-0004416-T01-IM5	Head and Neck Cancer	Oropharynx Squamous Cell Carcinoma	PD-1/PDL-1	2	OPHSC	1	1	Male	1.96758
tmb_mskcc_2018	P-0020649	tmb_mskcc_2018:P-0020649	P-0020649-T01-IM6	Head and Neck Cancer	Head and Neck Squamous Cell Carcinoma	PD-1/PDL-1	2	HNSC	8	0	Male	1.75543
tmb_mskcc_2018	P-0014965	tmb_mskcc_2018:P-0014965	P-0014965-T01-IM6	Head and Neck Cancer	Oropharynx Squamous Cell Carcinoma	PD-1/PDL-1	2	OPHSC	12	0	Male	1.75543
tmb_mskcc_2018	P-0019240	tmb_mskcc_2018:P-0019240	P-0019240-T01-IM6	Head and Neck Cancer	Oral Cavity Squamous Cell Carcinoma	PD-1/PDL-1	2	OCSC	3	1	Male	1.75543
tmb_mskcc_2018	P-0001186	tmb_mskcc_2018:P-0001186	P-0001186-T01-IM3	Head and Neck Cancer	Oropharynx Squamous Cell Carcinoma	PD-1/PDL-1	1	OPHSC	6	1	Male	1.11524
tmb_mskcc_2018	P-0002193	tmb_mskcc_2018:P-0002193	P-0002193-T01-IM3	Head and Neck Cancer	Oropharynx Squamous Cell Carcinoma	PD-1/PDL-1	1	OPHSC	11	1	Male	1.11524
tmb_mskcc_2018	P-0002603	tmb_mskcc_2018:P-0002603	P-0002603-T01-IM3	Head and Neck Cancer	Sinonasal Squamous Cell Carcinoma	PD-1/PDL-1	1	SNSC	6	0	Male	1.11524
tmb_mskcc_2018	P-0002939	tmb_mskcc_2018:P-0002939	P-0002939-T01-IM3	Head and Neck Cancer	Sinonasal Squamous Cell Carcinoma	PD-1/PDL-1	1	SNSC	10	1	Male	1.11524
tmb_mskcc_2018	P-0010312	tmb_mskcc_2018:P-0010312	P-0010312-T01-IM5	Head and Neck Cancer	Oral Cavity Squamous Cell Carcinoma	PD-1/PDL-1	1	OCSC	29	1	Male	0.983789
tmb_mskcc_2018	P-0003272	tmb_mskcc_2018:P-0003272	P-0003272-T01-IM5	Head and Neck Cancer	Odontogenic Carcinoma	PD-1/PDL-1	1	ODGC	8	1	Male	0.983789
tmb_mskcc_2018	P-0008518	tmb_mskcc_2018:P-0008518	P-0008518-T01-IM5	Head and Neck Cancer	Oropharynx Squamous Cell Carcinoma	PD-1/PDL-1	1	OPHSC	2	1	Male	0.983789
tmb_mskcc_2018	P-0008798	tmb_mskcc_2018:P-0008798	P-0008798-T01-IM5	Head and Neck Cancer	Head and Neck Carcinoma, Other	PD-1/PDL-1	1	OHNCA	3	1	Male	0.983789
tmb_mskcc_2018	P-0012370	tmb_mskcc_2018:P-0012370	P-0012370-T01-IM5	Head and Neck Cancer	Head and Neck Squamous Cell Carcinoma	PD-1/PDL-1	1	HNSC	14	1	Male	0.983789
tmb_mskcc_2018	P-0000227	tmb_mskcc_2018:P-0000227	P-0000227-T01-IM3	Head and Neck Cancer	Clear Cell Odontogenic Carcinoma	PD-1/PDL-1	NA	CCOC	7	0	Female	0
tmb_mskcc_2018	P-0003726	tmb_mskcc_2018:P-0003726	P-0003726-T01-IM5	Head and Neck Cancer	Oropharynx Squamous Cell Carcinoma	PD-1/PDL-1	NA	OPHSC	15	0	Female	0
tmb_mskcc_2018	P-0004126	tmb_mskcc_2018:P-0004126	P-0004126-T01-IM5	Head and Neck Cancer	Sinonasal Squamous Cell Carcinoma	PD-1/PDL-1	NA	SNSC	14	0	Female	0
tmb_mskcc_2018	P-0005082	tmb_mskcc_2018:P-0005082	P-0005082-T01-IM5	Head and Neck Cancer	Oropharynx Squamous Cell Carcinoma	PD-1/PDL-1	NA	OPHSC	34	1	Male	0
tmb_mskcc_2018	P-0008323	tmb_mskcc_2018:P-0008323	P-0008323-T01-IM5	Head and Neck Cancer	Head and Neck Neuroendocrine Carcinoma	PD-1/PDL-1	NA	HNNE	4	1	Male	0
tmb_mskcc_2018	P-0010161	tmb_mskcc_2018:P-0010161	P-0010161-T01-IM5	Head and Neck Cancer	Oropharynx Squamous Cell Carcinoma	PD-1/PDL-1	NA	OPHSC	2	1	Male	0
tmb_mskcc_2018	P-0014022	tmb_mskcc_2018:P-0014022	P-0014022-T01-IM5	Head and Neck Cancer	Oral Cavity Squamous Cell Carcinoma	PD-1/PDL-1	NA	OCSC	9	1	Male	0
tmb_mskcc_2018	P-0015591	tmb_mskcc_2018:P-0015591	P-0015591-T01-IM6	Head and Neck Cancer	Oropharynx Squamous Cell Carcinoma	PD-1/PDL-1	NA	OPHSC	14	1	Male	0
tmb_mskcc_2018	P-0016243	tmb_mskcc_2018:P-0016243	P-0016243-T01-IM6	Head and Neck Cancer	Oropharynx Squamous Cell Carcinoma	PD-1/PDL-1	NA	OPHSC	3	1	Male	0
tmb_mskcc_2018	P-0017414	tmb_mskcc_2018:P-0017414	P-0017414-T01-IM6	Head and Neck Cancer	Nasopharyngeal Carcinoma	PD-1/PDL-1	NA	NPC	12	0	Male	0

## Sheet: ICI_cohorts_clinical_dat (2)
Study ID	Sample ID	Study ID:Sample ID	Patient ID	Cancer Type	Cancer Type Detailed	Primary Tumor Site	Drug Type	Mutation Count	Oncotree Code	Sex	Age	Overall Survival (Months)		Overall Survival Status	TMB Score	NOTCH1	TP53	TERT	PIK3CA	FAT1	KMT2D	CDKN2A	KMT2C	EP300	ARID1A	NFE2L2	NOTCH2	FLT4	ERBB3	TP63	NSD1	SPEN	RB1	ASXL1	CASP8	SMARCA4	PTPRD	ATR	ERBB4	ROS1	TGFBR2	FBXW7
mixed_allen_2018	HNSCC-186-Tumor-SM-AXGDN	mixed_allen_2018:HNSCC-186-Tumor-SM-AXGDN	HNSCC-186	Head and Neck Cancer	Oropharynx Squamous Cell Carcinoma	NA	PD-1/PDL-1	57	OPHSC	Male		20.39	611.7	1	2.03333	WT	WT	WT	WT	WT	WT	WT	WT	WT	WT	WT	WT	WT	WT	WT	WT	WT	WT	WT	WT	SMARCA4MUT	WT	WT	WT	WT	WT	WT
mixed_allen_2018	HNSCC-215-Tumor-SM-CK9VX	mixed_allen_2018:HNSCC-215-Tumor-SM-CK9VX	HNSCC-215	Head and Neck Cancer	Oropharynx Squamous Cell Carcinoma	NA	PD-1/PDL-1	98	OPHSC	Male		8.75	262.5	1	3.26667	WT	WT	WT	WT	WT	WT	WT	WT	WT	WT	WT	WT	WT	WT	WT	WT	WT	WT	WT	WT	WT	WT	WT	WT	WT	WT	WT
mixed_allen_2018	HNSCC-238-Tumor-SM-AXGF5	mixed_allen_2018:HNSCC-238-Tumor-SM-AXGF5	HNSCC-238	Head and Neck Cancer	Oropharynx Squamous Cell Carcinoma	NA	PD-1/PDL-1	40	OPHSC	Male		15.13	453.9	0	1.33333	WT	WT	WT	WT	WT	KMT2DMUT	WT	WT	WT	WT	WT	NOTCH2MUT	WT	WT	WT	WT	WT	WT	WT	WT	WT	WT	WT	WT	WT	WT	WT
mixed_allen_2018	HNSCC-239-Tumor-SM-AXGCS	mixed_allen_2018:HNSCC-239-Tumor-SM-AXGCS	HNSCC-239	Head and Neck Cancer	Oropharynx Squamous Cell Carcinoma	NA	PD-1/PDL-1	52	OPHSC	Male		13.22	396.6	1	1.73333	NOTCH1MUT	WT	WT	WT	WT	WT	WT	WT	WT	WT	WT	WT	WT	WT	WT	WT	WT	WT	WT	WT	WT	WT	WT	WT	WT	WT	WT
mixed_allen_2018	HNSCC-243-Tumor-SM-CLFNS	mixed_allen_2018:HNSCC-243-Tumor-SM-CLFNS	HNSCC-243	Head and Neck Cancer	Oropharynx Squamous Cell Carcinoma	NA	Combo	54	OPHSC	Male		3.72	111.6	0	1.83333	WT	WT	WT	WT	WT	WT	WT	WT	WT	WT	WT	WT	WT	WT	WT	WT	WT	WT	WT	WT	WT	WT	WT	WT	WT	WT	WT
mixed_allen_2018	HNSCC-258-Tumor-SM-AXGAI	mixed_allen_2018:HNSCC-258-Tumor-SM-AXGAI	HNSCC-258	Head and Neck Cancer	Sinonasal Squamous Cell Carcinoma	NA	PD-1/PDL-1	372	SNSC	Male		12.43	372.9	0	12.5	WT	WT	WT	PIK3CAMUT	WT	WT	WT	WT	WT	WT	WT	WT	WT	ERBB3MUT	TP63MUT	WT	WT	WT	WT	WT	SMARCA4MUT	WT	ATRMUT	WT	WT	WT	WT
mixed_allen_2018	HNSCC-266-Tumor-SM-CK9YG	mixed_allen_2018:HNSCC-266-Tumor-SM-CK9YG	HNSCC-266	Head and Neck Cancer	Oral Cavity Squamous Cell Carcinoma	NA	PD-1/PDL-1	37	OCSC	Female		1.97	59.1	1	1.23333	WT	TP53MUT	WT	WT	WT	WT	WT	WT	WT	WT	WT	WT	WT	WT	WT	WT	WT	WT	WT	WT	WT	WT	WT	WT	WT	WT	WT
mixed_allen_2018	HNSCC-287-Tumor-SM-AXGEI	mixed_allen_2018:HNSCC-287-Tumor-SM-AXGEI	HNSCC-287	Head and Neck Cancer	Larynx Squamous Cell Carcinoma	NA	Combo	341	LXSC	Male		2.34	70.2	1	11.4	WT	TP53MUT	WT	WT	WT	WT	WT	WT	EP300MUT	ARID1AMUT	WT	WT	WT	WT	WT	WT	WT	RB1MUT	WT	WT	WT	PTPRDMUT	WT	WT	WT	WT	FBXW7MUT
mixed_allen_2018	HNSCC-296-Tumor-SM-CLFOB	mixed_allen_2018:HNSCC-296-Tumor-SM-CLFOB	HNSCC-296	Head and Neck Cancer	Oropharynx Squamous Cell Carcinoma	NA	PD-1/PDL-1	423	OPHSC	Male		1.51	45.3	1	14.1667	WT	WT	WT	WT	WT	WT	WT	WT	WT	WT	WT	WT	FLT4MUT	WT	WT	WT	SPENMUT	WT	WT	WT	WT	WT	WT	WT	WT	WT	WT
mixed_allen_2018	HNSCC-305-Tumor-SM-CK9XQ	mixed_allen_2018:HNSCC-305-Tumor-SM-CK9XQ	HNSCC-305	Head and Neck Cancer	Oropharynx Squamous Cell Carcinoma	NA	Combo	120	OPHSC	Male		4.9	147	0	4.06667	WT	WT	WT	WT	FAT1MUT	WT	WT	WT	EP300MUT	WT	WT	WT	WT	WT	WT	WT	WT	WT	WT	WT	WT	WT	WT	WT	WT	WT	WT
mixed_allen_2018	HNSCC-306-Tumor-SM-CK9Y6	mixed_allen_2018:HNSCC-306-Tumor-SM-CK9Y6	HNSCC-306	Head and Neck Cancer	Oropharynx Squamous Cell Carcinoma	NA	Combo	66	OPHSC	Male		5.56	166.8	0	2.2	WT	WT	WT	WT	WT	WT	WT	WT	WT	WT	WT	WT	WT	WT	WT	WT	WT	WT	WT	WT	WT	WT	WT	WT	WT	WT	WT
mixed_allen_2018	HNSCC-323-Tumor-SM-CK9WS	mixed_allen_2018:HNSCC-323-Tumor-SM-CK9WS	HNSCC-323	Head and Neck Cancer	Oropharynx Squamous Cell Carcinoma	NA	PD-1/PDL-1	222	OPHSC	Male		4.61	138.3	0	7.46667	WT	TP53MUT	WT	PIK3CAMUT	WT	KMT2DMUT	WT	WT	WT	WT	WT	WT	WT	WT	WT	WT	WT	WT	WT	WT	SMARCA4MUT	WT	WT	WT	WT	WT	WT
tmb_mskcc_2018	P-0000454-T01-IM3	tmb_mskcc_2018:P-0000454-T01-IM3	P-0000454	Head and Neck Cancer	Oropharynx Squamous Cell Carcinoma	Oropharynx	PD-1/PDL-1	2	OPHSC	Male	71	9	270	0	2.23049	WT	WT	WT	WT	WT	WT	WT	WT	WT	WT	WT	WT	WT	WT	TP63MUT	WT	SPENMUT	WT	WT	WT	WT	WT	WT	WT	WT	WT	WT
tmb_mskcc_2018	P-0000621-T01-IM3	tmb_mskcc_2018:P-0000621-T01-IM3	P-0000621	Head and Neck Cancer	Oral Cavity Squamous Cell Carcinoma	Oral Cavity	PD-1/PDL-1	3	OCSC	Male	44	7	210	1	5.57622	WT	TP53MUT	WT	WT	WT	WT	CDKN2AMUT	WT	WT	WT	WT	WT	WT	WT	WT	WT	WT	WT	WT	WT	WT	WT	WT	WT	WT	WT	WT
tmb_mskcc_2018	P-0000768-T01-IM3	tmb_mskcc_2018:P-0000768-T01-IM3	P-0000768	Head and Neck Cancer	Oropharynx Squamous Cell Carcinoma	Oropharynx	PD-1/PDL-1	4	OPHSC	Male	58	35	1050	1	4.46097	WT	WT	WT	WT	WT	WT	WT	KMT2CMUT	EP300MUT	WT	WT	WT	WT	WT	WT	WT	WT	WT	WT	WT	WT	WT	ATRMUT	WT	WT	WT	WT
tmb_mskcc_2018	P-0001186-T01-IM3	tmb_mskcc_2018:P-0001186-T01-IM3	P-0001186	Head and Neck Cancer	Oropharynx Squamous Cell Carcinoma	Oropharynx	PD-1/PDL-1	1	OPHSC	Male	69	6	180	1	1.11524	WT	WT	WT	WT	WT	WT	WT	WT	WT	WT	WT	WT	WT	WT	WT	WT	WT	WT	WT	WT	WT	WT	WT	WT	WT	WT	WT
tmb_mskcc_2018	P-0001538-T01-IM3	tmb_mskcc_2018:P-0001538-T01-IM3	P-0001538	Head and Neck Cancer	Oral Cavity Squamous Cell Carcinoma	Oral Cavity	PD-1/PDL-1	5	OCSC	Male	54	6	180	1	5.57622	WT	WT	TERTMUT	WT	WT	WT	WT	WT	WT	WT	WT	WT	FLT4MUT	WT	WT	WT	WT	WT	WT	WT	WT	WT	WT	REBB4MUT	WT	WT	WT
tmb_mskcc_2018	P-0001598-T01-IM3	tmb_mskcc_2018:P-0001598-T01-IM3	P-0001598	Head and Neck Cancer	Sinonasal Squamous Cell Carcinoma	Sinonasal	PD-1/PDL-1	10	SNSC	Male	76	34	1020	0	11.1524	WT	WT	WT	WT	WT	KMT2DMUT	WT	WT	WT	WT	WT	WT	WT	WT	WT	WT	WT	WT	WT	WT	WT	WT	WT	WT	WT	WT	WT
tmb_mskcc_2018	P-0001621-T01-IM3	tmb_mskcc_2018:P-0001621-T01-IM3	P-0001621	Head and Neck Cancer	Oral Cavity Squamous Cell Carcinoma	Oral Cavity	Combo	3	OCSC	Female	37	0	0	1	3.34573	WT	TP53MUT	TERTMUT	WT	WT	WT	WT	WT	WT	WT	WT	WT	WT	WT	WT	WT	WT	WT	WT	WT	WT	WT	WT	WT	WT	WT	WT
tmb_mskcc_2018	P-0001794-T01-IM3	tmb_mskcc_2018:P-0001794-T01-IM3	P-0001794	Head and Neck Cancer	Larynx Squamous Cell Carcinoma	Larynx	PD-1/PDL-1	3	LXSC	Male	63	4	120	1	3.34573	WT	TP53MUT	WT	WT	WT	WT	WT	WT	WT	WT	NFE2L2MUT	WT	WT	WT	WT	WT	WT	WT	WT	WT	WT	WT	WT	WT	WT	WT	WT
tmb_mskcc_2018	P-0002185-T01-IM3	tmb_mskcc_2018:P-0002185-T01-IM3	P-0002185	Head and Neck Cancer	Oral Cavity Squamous Cell Carcinoma	Oral Cavity	PD-1/PDL-1	6	OCSC	Male	51	10	300	1	6.69146	WT	TP53MUT	TERTMUT	PIK3CAMUT	FAT1MUT	WT	WT	WT	WT	WT	WT	NOTCH2MUT	WT	WT	WT	WT	WT	WT	WT	WT	WT	WT	WT	WT	WT	WT	WT
tmb_mskcc_2018	P-0002193-T01-IM3	tmb_mskcc_2018:P-0002193-T01-IM3	P-0002193	Head and Neck Cancer	Oropharynx Squamous Cell Carcinoma	Oropharynx	PD-1/PDL-1	1	OPHSC	Male	63	11	330	1	1.11524	WT	WT	WT	WT	WT	WT	WT	WT	WT	WT	WT	WT	WT	WT	WT	WT	WT	WT	WT	WT	WT	WT	WT	WT	WT	WT	WT
tmb_mskcc_2018	P-0002469-T01-IM3	tmb_mskcc_2018:P-0002469-T01-IM3	P-0002469	Head and Neck Cancer	Oropharynx Squamous Cell Carcinoma	Oropharynx	PD-1/PDL-1	3	OPHSC	Male	55	8	240	1	3.34573	NOTCH1MUT	WT	WT	WT	WT	WT	WT	WT	WT	WT	WT	WT	WT	WT	WT	WT	WT	WT	WT	WT	WT	WT	WT	WT	WT	WT	WT
tmb_mskcc_2018	P-0002603-T01-IM3	tmb_mskcc_2018:P-0002603-T01-IM3	P-0002603	Head and Neck Cancer	Sinonasal Squamous Cell Carcinoma	Sinonasal	PD-1/PDL-1	1	SNSC	Male	76	6	180	0	1.11524	WT	WT	WT	WT	WT	WT	WT	WT	WT	WT	WT	WT	WT	WT	WT	WT	WT	WT	WT	WT	WT	WT	WT	WT	WT	WT	WT
tmb_mskcc_2018	P-0002745-T01-IM3	tmb_mskcc_2018:P-0002745-T01-IM3	P-0002745	Head and Neck Cancer	Oral Cavity Squamous Cell Carcinoma	Oral Cavity	PD-1/PDL-1	3	OCSC	Female	55	2	60	1	3.34573	WT	TP53MUT	TERTMUT	WT	WT	WT	WT	WT	WT	WT	WT	WT	WT	WT	WT	WT	WT	WT	WT	WT	WT	WT	WT	WT	WT	WT	WT
tmb_mskcc_2018	P-0002939-T01-IM3	tmb_mskcc_2018:P-0002939-T01-IM3	P-0002939	Head and Neck Cancer	Sinonasal Squamous Cell Carcinoma	Sinonasal	PD-1/PDL-1	1	SNSC	Male	35	10	300	1	1.11524	WT	WT	WT	WT	WT	WT	WT	WT	WT	WT	WT	WT	WT	WT	WT	WT	WT	WT	WT	WT	WT	WT	WT	WT	WT	WT	WT
tmb_mskcc_2018	P-0003009-T01-IM3	tmb_mskcc_2018:P-0003009-T01-IM3	P-0003009	Head and Neck Cancer	Larynx Squamous Cell Carcinoma	Larynx	Combo	8	LXSC	Female	52	28	840	1	8.92195	WT	TP53MUT	WT	WT	WT	WT	WT	WT	WT	ARID1AMUT	WT	WT	WT	WT	WT	NSD1MUT	WT	WT	WT	WT	WT	WT	WT	WT	WT	WT	WT
tmb_mskcc_2018	P-0003059-T01-IM5	tmb_mskcc_2018:P-0003059-T01-IM5	P-0003059	Head and Neck Cancer	Oropharynx Squamous Cell Carcinoma	Oropharynx	PD-1/PDL-1	3	OPHSC	Female	40	10	300	1	2.95137	WT	WT	TERTMUT	WT	WT	WT	WT	WT	WT	WT	WT	WT	WT	WT	WT	WT	SPENMUT	WT	WT	WT	WT	WT	WT	WT	WT	WT	WT
tmb_mskcc_2018	P-0003711-T01-IM5	tmb_mskcc_2018:P-0003711-T01-IM5	P-0003711	Head and Neck Cancer	Oropharynx Squamous Cell Carcinoma	Oropharynx	PD-1/PDL-1	7	OPHSC	Male	51	5	150	1	6.88652	WT	WT	WT	WT	WT	KMT2DMUT	WT	WT	WT	WT	WT	WT	WT	WT	WT	WT	WT	WT	WT	WT	WT	WT	ATRMUT	WT	WT	WT	WT
tmb_mskcc_2018	P-0003726-T01-IM5	tmb_mskcc_2018:P-0003726-T01-IM5	P-0003726	Head and Neck Cancer	Oropharynx Squamous Cell Carcinoma	Oropharynx	PD-1/PDL-1	NA	OPHSC	Female	68	15	450	0	0	WT	WT	WT	WT	WT	WT	WT	WT	WT	WT	WT	WT	WT	WT	WT	WT	WT	WT	WT	WT	WT	WT	WT	WT	WT	WT	WT
tmb_mskcc_2018	P-0004126-T01-IM5	tmb_mskcc_2018:P-0004126-T01-IM5	P-0004126	Head and Neck Cancer	Sinonasal Squamous Cell Carcinoma	Sinonasal	PD-1/PDL-1	NA	SNSC	Female	17	14	420	0	0	WT	WT	WT	WT	WT	WT	WT	WT	WT	WT	WT	WT	WT	WT	WT	WT	WT	WT	WT	WT	WT	WT	WT	WT	WT	WT	WT
tmb_mskcc_2018	P-0004416-T01-IM5	tmb_mskcc_2018:P-0004416-T01-IM5	P-0004416	Head and Neck Cancer	Oropharynx Squamous Cell Carcinoma	Oropharynx	PD-1/PDL-1	2	OPHSC	Male	45	1	30	1	1.96758	WT	TP53MUT	WT	WT	WT	WT	WT	WT	WT	WT	WT	WT	WT	WT	WT	WT	WT	WT	WT	WT	WT	WT	WT	WT	WT	WT	WT
tmb_mskcc_2018	P-0004492-T01-IM5	tmb_mskcc_2018:P-0004492-T01-IM5	P-0004492	Head and Neck Cancer	Oropharynx Squamous Cell Carcinoma	Oropharynx	PD-1/PDL-1	3	OPHSC	Male	66	20	600	1	2.95137	WT	WT	WT	PIK3CAMUT	WT	WT	WT	WT	WT	WT	WT	WT	WT	WT	WT	WT	WT	WT	WT	WT	WT	WT	WT	WT	WT	WT	WT
tmb_mskcc_2018	P-0005082-T01-IM5	tmb_mskcc_2018:P-0005082-T01-IM5	P-0005082	Head and Neck Cancer	Oropharynx Squamous Cell Carcinoma	Oral Cavity	PD-1/PDL-1	NA	OPHSC	Male	60	34	1020	1	0	WT	WT	WT	WT	WT	WT	WT	WT	WT	WT	WT	WT	WT	WT	WT	WT	WT	WT	WT	WT	WT	WT	WT	WT	WT	WT	WT
tmb_mskcc_2018	P-0005869-T01-IM5	tmb_mskcc_2018:P-0005869-T01-IM5	P-0005869	Head and Neck Cancer	Oropharynx Squamous Cell Carcinoma	Oropharynx	PD-1/PDL-1	2	OPHSC	Male	68	7	210	1	1.96758	WT	WT	WT	WT	WT	WT	WT	WT	EP300MUT	WT	WT	WT	WT	WT	WT	WT	WT	WT	WT	WT	WT	WT	WT	WT	WT	WT	WT
tmb_mskcc_2018	P-0006008-T01-IM5	tmb_mskcc_2018:P-0006008-T01-IM5	P-0006008	Head and Neck Cancer	Oral Cavity Squamous Cell Carcinoma	Oral Cavity	PD-1/PDL-1	10	OCSC	Male	63	7	210	1	9.83789	WT	TP53MUT	TERTMUT	WT	FAT1MUT	WT	WT	KMT2CMUT	WT	WT	WT	WT	WT	WT	WT	WT	WT	WT	WT	CASP8MUT	WT	PTPRDMUT	WT	WT	WT	WT	WT
tmb_mskcc_2018	P-0006439-T01-IM5	tmb_mskcc_2018:P-0006439-T01-IM5	P-0006439	Head and Neck Cancer	Larynx Squamous Cell Carcinoma	Larynx	PD-1/PDL-1	5	LXSC	Male	60	2	60	0	4.91895	WT	TP53MUT	WT	PIK3CAMUT	WT	WT	WT	WT	WT	WT	WT	WT	WT	WT	WT	WT	WT	WT	WT	WT	WT	WT	WT	WT	ROS1MUT	WT	WT
tmb_mskcc_2018	P-0006525-T01-IM5	tmb_mskcc_2018:P-0006525-T01-IM5	P-0006525	Head and Neck Cancer	Oropharynx Squamous Cell Carcinoma	Oropharynx	PD-1/PDL-1	4	OPHSC	Female	66	2	60	1	3.93516	NOTCH1MUT	WT	WT	WT	WT	WT	WT	WT	WT	WT	WT	WT	WT	WT	WT	WT	WT	WT	WT	WT	WT	WT	WT	WT	WT	WT	WT
tmb_mskcc_2018	P-0006641-T01-IM5	tmb_mskcc_2018:P-0006641-T01-IM5	P-0006641	Head and Neck Cancer	Oropharynx Squamous Cell Carcinoma	Oropharynx	PD-1/PDL-1	5	OPHSC	Female	75	9	270	1	4.91895	WT	WT	WT	PIK3CAMUT	WT	WT	WT	WT	EP300MUT	WT	WT	WT	WT	WT	WT	WT	WT	WT	WT	WT	WT	WT	WT	WT	WT	WT	WT
tmb_mskcc_2018	P-0006826-T01-IM5	tmb_mskcc_2018:P-0006826-T01-IM5	P-0006826	Head and Neck Cancer	Oral Cavity Squamous Cell Carcinoma	Oral Cavity	PD-1/PDL-1	5	OCSC	Male	58	28	840	1	4.91895	WT	WT	WT	PIK3CAMUT	WT	WT	WT	WT	WT	WT	WT	WT	WT	WT	WT	WT	WT	WT	WT	WT	WT	PTPRDMUT	WT	WT	WT	WT	WT
tmb_mskcc_2018	P-0007220-T01-IM5	tmb_mskcc_2018:P-0007220-T01-IM5	P-0007220	Head and Neck Cancer	Head and Neck Squamous Cell Carcinoma	Maxilla	PD-1/PDL-1	11	HNSC	Male	67	15	450	0	10.8217	WT	TP53MUT	TERTMUT	WT	WT	WT	WT	WT	WT	ARID1AMUT	WT	NOTCH2MUT	WT	WT	WT	WT	WT	WT	WT	WT	WT	WT	WT	WT	WT	WT	WT
tmb_mskcc_2018	P-0007384-T01-IM5	tmb_mskcc_2018:P-0007384-T01-IM5	P-0007384	Head and Neck Cancer	Head and Neck Squamous Cell Carcinoma	Tongue	Combo	5	HNSC	Male	50	12	360	1	4.91895	WT	TP53MUT	WT	WT	WT	KMT2DMUT	WT	WT	WT	WT	WT	WT	WT	WT	WT	WT	WT	WT	WT	WT	WT	WT	WT	WT	WT	WT	WT
tmb_mskcc_2018	P-0007388-T01-IM5	tmb_mskcc_2018:P-0007388-T01-IM5	P-0007388	Head and Neck Cancer	Head and Neck Squamous Cell Carcinoma	Tongue	PD-1/PDL-1	12	HNSC	Female	31	15	450	1	11.8055	NOTCH1MUT	TP53MUT	TERTMUT	WT	WT	WT	WT	WT	WT	WT	WT	WT	WT	WT	WT	WT	WT	WT	WT	WT	WT	WT	WT	WT	WT	WT	WT
tmb_mskcc_2018	P-0007407-T01-IM5	tmb_mskcc_2018:P-0007407-T01-IM5	P-0007407	Head and Neck Cancer	Larynx Squamous Cell Carcinoma	Larynx	PD-1/PDL-1	13	LXSC	Male	65	11	330	1	12.7893	NOTCH1MUT	WT	TERTMUT	WT	WT	WT	WT	WT	WT	WT	WT	NOTCH2MUT	WT	WT	WT	WT	WT	WT	WT	WT	WT	WT	WT	WT	WT	WT	WT
tmb_mskcc_2018	P-0007543-T01-IM5	tmb_mskcc_2018:P-0007543-T01-IM5	P-0007543	Head and Neck Cancer	Oropharynx Squamous Cell Carcinoma	Oropharynx	PD-1/PDL-1	4	OPHSC	Male	67	11	330	0	3.93516	WT	WT	WT	PIK3CAMUT	WT	WT	WT	WT	WT	WT	WT	WT	WT	WT	WT	WT	WT	WT	ASXL1MUT	WT	WT	WT	WT	WT	WT	WT	WT
tmb_mskcc_2018	P-0007620-T01-IM5	tmb_mskcc_2018:P-0007620-T01-IM5	P-0007620	Head and Neck Cancer	Oral Cavity Squamous Cell Carcinoma	Oral Cavity	PD-1/PDL-1	6	OCSC	Male	54	32	960	0	5.90273	WT	WT	WT	PIK3CAMUT	WT	WT	WT	WT	WT	WT	WT	WT	WT	WT	WT	WT	SPENMUT	RB1MUT	WT	WT	WT	WT	WT	WT	WT	WT	WT
tmb_mskcc_2018	P-0007622-T01-IM5	tmb_mskcc_2018:P-0007622-T01-IM5	P-0007622	Head and Neck Cancer	Oropharynx Squamous Cell Carcinoma	Oropharynx	Combo	6	OPHSC	Male	53	2	60	1	5.90273	WT	WT	WT	WT	WT	WT	WT	WT	WT	WT	WT	WT	WT	WT	WT	WT	WT	WT	WT	WT	WT	WT	WT	WT	WT	WT	WT
tmb_mskcc_2018	P-0007839-T01-IM5	tmb_mskcc_2018:P-0007839-T01-IM5	P-0007839	Head and Neck Cancer	Oropharynx Squamous Cell Carcinoma	Tonsil	PD-1/PDL-1	2	OPHSC	Male	54	11	330	1	1.96758	WT	WT	WT	PIK3CAMUT	WT	WT	WT	WT	WT	WT	WT	WT	WT	WT	WT	WT	WT	WT	WT	WT	WT	WT	WT	WT	WT	WT	WT
tmb_mskcc_2018	P-0007971-T01-IM5	tmb_mskcc_2018:P-0007971-T01-IM5	P-0007971	Head and Neck Cancer	Head and Neck Squamous Cell Carcinoma	Neck	PD-1/PDL-1	6	HNSC	Male	71	29	870	1	5.90273	WT	TP53MUT	WT	WT	FAT1MUT	WT	WT	WT	WT	WT	WT	WT	WT	WT	WT	WT	WT	WT	WT	WT	WT	WT	WT	WT	WT	WT	FBXW7MUT
tmb_mskcc_2018	P-0008033-T01-IM5	tmb_mskcc_2018:P-0008033-T01-IM5	P-0008033	Head and Neck Cancer	Oropharynx Squamous Cell Carcinoma	Oropharynx	PD-1/PDL-1	4	OPHSC	Male	66	8	240	1	3.93516	WT	WT	WT	WT	WT	WT	WT	WT	WT	WT	WT	WT	WT	WT	WT	WT	WT	WT	WT	WT	WT	WT	WT	WT	WT	WT	WT
tmb_mskcc_2018	P-0008036-T01-IM5	tmb_mskcc_2018:P-0008036-T01-IM5	P-0008036	Head and Neck Cancer	Hypopharynx Squamous Cell Carcinoma	Hypopharynx	Combo	4	HPHSC	Female	79	2	60	1	3.93516	WT	TP53MUT	WT	WT	WT	WT	WT	WT	WT	WT	NFE2L2MUT	WT	WT	ERBB3MUT	WT	WT	WT	WT	WT	WT	WT	WT	WT	WT	WT	WT	WT
tmb_mskcc_2018	P-0008169-T01-IM5	tmb_mskcc_2018:P-0008169-T01-IM5	P-0008169	Head and Neck Cancer	Oral Cavity Squamous Cell Carcinoma	Oral Cavity	PD-1/PDL-1	7	OCSC	Female	53	6	180	1	6.88652	WT	TP53MUT	WT	PIK3CAMUT	WT	WT	WT	WT	WT	WT	WT	WT	WT	WT	WT	WT	WT	WT	WT	WT	WT	WT	WT	REBB4MUT	WT	WT	WT
tmb_mskcc_2018	P-0008248-T01-IM5	tmb_mskcc_2018:P-0008248-T01-IM5	P-0008248	Head and Neck Cancer	Head and Neck Squamous Cell Carcinoma	Trachea	PD-1/PDL-1	11	HNSC	Male	41	2	60	1	12.7893	NOTCH1MUT	TP53MUT	TERTMUT	WT	FAT1MUT	WT	CDKN2AMUT	WT	WT	WT	WT	WT	WT	WT	WT	WT	WT	WT	ASXL1MUT	WT	WT	WT	WT	WT	WT	WT	WT
tmb_mskcc_2018	P-0008328-T01-IM5	tmb_mskcc_2018:P-0008328-T01-IM5	P-0008328	Head and Neck Cancer	Oropharynx Squamous Cell Carcinoma	Oropharynx	PD-1/PDL-1	11	OPHSC	Female	34	25	750	1	10.8217	NOTCH1MUT	TP53MUT	WT	PIK3CAMUT	WT	WT	WT	WT	WT	WT	WT	WT	FLT4MUT	WT	WT	WT	WT	WT	WT	WT	WT	WT	WT	WT	WT	WT	WT
tmb_mskcc_2018	P-0008353-T01-IM5	tmb_mskcc_2018:P-0008353-T01-IM5	P-0008353	Head and Neck Cancer	Head and Neck Squamous Cell Carcinoma	Tonsil	PD-1/PDL-1	25	HNSC	Male	77	8	240	1	24.5947	NOTCH1MUT	TP53MUT	WT	WT	WT	WT	WT	KMT2CMUT	WT	WT	WT	WT	WT	WT	WT	WT	WT	WT	WT	WT	SMARCA4MUT	WT	ATRMUT	WT	ROS1MUT	WT	WT
tmb_mskcc_2018	P-0008518-T01-IM5	tmb_mskcc_2018:P-0008518-T01-IM5	P-0008518	Head and Neck Cancer	Oropharynx Squamous Cell Carcinoma	Tonsil	PD-1/PDL-1	1	OPHSC	Male	73	2	60	1	0.983789	WT	WT	WT	WT	WT	WT	WT	WT	WT	WT	WT	WT	WT	WT	WT	WT	WT	WT	WT	WT	WT	WT	WT	WT	WT	WT	WT
tmb_mskcc_2018	P-0008528-T01-IM5	tmb_mskcc_2018:P-0008528-T01-IM5	P-0008528	Head and Neck Cancer	Oropharynx Squamous Cell Carcinoma	Tongue	Combo	9	OPHSC	Male	66	5	150	1	8.8541	WT	WT	TERTMUT	PIK3CAMUT	WT	KMT2DMUT	WT	WT	WT	WT	WT	WT	WT	ERBB3MUT	WT	NSD1MUT	WT	WT	WT	WT	WT	WT	WT	WT	WT	WT	FBXW7MUT
tmb_mskcc_2018	P-0008792-T01-IM5	tmb_mskcc_2018:P-0008792-T01-IM5	P-0008792	Head and Neck Cancer	Larynx Squamous Cell Carcinoma	Larynx	PD-1/PDL-1	11	LXSC	Male	70	21	630	0	10.8217	WT	TP53MUT	WT	PIK3CAMUT	WT	WT	WT	WT	WT	WT	WT	WT	WT	WT	WT	WT	WT	WT	ASXL1MUT	WT	WT	PTPRDMUT	WT	WT	WT	WT	WT
tmb_mskcc_2018	P-0008798-T01-IM5	tmb_mskcc_2018:P-0008798-T01-IM5	P-0008798	Head and Neck Cancer	Head and Neck Carcinoma, Other	Larynx	PD-1/PDL-1	1	OHNCA	Male	41	3	90	1	0.983789	WT	WT	WT	WT	WT	WT	WT	WT	WT	WT	WT	WT	WT	WT	WT	WT	WT	WT	WT	WT	WT	WT	WT	WT	WT	WT	WT
tmb_mskcc_2018	P-0008800-T02-IM5	tmb_mskcc_2018:P-0008800-T02-IM5	P-0008800	Head and Neck Cancer	Larynx Squamous Cell Carcinoma	Larynx	PD-1/PDL-1	3	LXSC	Male	59	5	150	1	2.95137	WT	WT	WT	WT	WT	WT	WT	WT	WT	WT	WT	WT	WT	WT	WT	WT	WT	WT	WT	WT	WT	WT	WT	WT	WT	WT	WT
tmb_mskcc_2018	P-0009188-T01-IM5	tmb_mskcc_2018:P-0009188-T01-IM5	P-0009188	Head and Neck Cancer	Head and Neck Squamous Cell Carcinoma	Tongue	Combo	7	HNSC	Male	81	27	810	0	6.88652	WT	WT	WT	WT	WT	WT	WT	WT	WT	WT	WT	WT	WT	ERBB3MUT	WT	WT	WT	WT	WT	WT	WT	WT	WT	WT	WT	WT	WT
tmb_mskcc_2018	P-0009202-T01-IM5	tmb_mskcc_2018:P-0009202-T01-IM5	P-0009202	Head and Neck Cancer	Head and Neck Squamous Cell Carcinoma	Trachea	PD-1/PDL-1	12	HNSC	Male	66	15	450	0	11.8055	NOTCH1MUT	TP53MUT	WT	WT	WT	WT	WT	WT	WT	WT	WT	WT	WT	WT	WT	WT	WT	WT	WT	WT	WT	WT	WT	REBB4MUT	WT	WT	WT
tmb_mskcc_2018	P-0009969-T01-IM5	tmb_mskcc_2018:P-0009969-T01-IM5	P-0009969	Head and Neck Cancer	Oral Cavity Squamous Cell Carcinoma	Oral Cavity	PD-1/PDL-1	4	OCSC	Male	59	3	90	0	3.93516	WT	TP53MUT	TERTMUT	WT	WT	WT	WT	WT	WT	WT	WT	WT	WT	WT	WT	WT	WT	WT	WT	WT	WT	WT	WT	WT	WT	TGFBR2MUT	WT
tmb_mskcc_2018	P-0010082-T01-IM5	tmb_mskcc_2018:P-0010082-T01-IM5	P-0010082	Head and Neck Cancer	Head and Neck Carcinoma, Other	Sinonasal	PD-1/PDL-1	4	OHNCA	Male	77	1	30	1	3.93516	WT	TP53MUT	WT	WT	WT	WT	WT	WT	WT	WT	WT	WT	WT	WT	WT	WT	WT	WT	WT	WT	WT	WT	WT	WT	WT	WT	WT
tmb_mskcc_2018	P-0010088-T01-IM5	tmb_mskcc_2018:P-0010088-T01-IM5	P-0010088	Head and Neck Cancer	Oropharynx Squamous Cell Carcinoma	Tonsil	PD-1/PDL-1	13	OPHSC	Male	61	18	540	0	12.7893	WT	WT	WT	PIK3CAMUT	WT	WT	WT	WT	WT	WT	WT	WT	WT	WT	TP63MUT	WT	WT	WT	WT	WT	WT	WT	WT	WT	WT	WT	WT
tmb_mskcc_2018	P-0010104-T01-IM5	tmb_mskcc_2018:P-0010104-T01-IM5	P-0010104	Head and Neck Cancer	Head and Neck Squamous Cell Carcinoma	Pharynx	PD-1/PDL-1	5	HNSC	Male	34	3	90	1	4.91895	NOTCH1MUT	TP53MUT	WT	WT	WT	WT	WT	WT	WT	WT	WT	WT	WT	WT	WT	WT	WT	WT	WT	WT	WT	PTPRDMUT	WT	WT	ROS1MUT	WT	WT
tmb_mskcc_2018	P-0010161-T01-IM5	tmb_mskcc_2018:P-0010161-T01-IM5	P-0010161	Head and Neck Cancer	Oropharynx Squamous Cell Carcinoma	Tongue	PD-1/PDL-1	NA	OPHSC	Male	53	2	60	1	0	WT	WT	WT	WT	WT	WT	WT	WT	WT	WT	WT	WT	WT	WT	WT	WT	WT	WT	WT	WT	WT	WT	WT	WT	WT	WT	WT
tmb_mskcc_2018	P-0010174-T01-IM5	tmb_mskcc_2018:P-0010174-T01-IM5	P-0010174	Head and Neck Cancer	Head and Neck Squamous Cell Carcinoma	Ethmoid Sinus	PD-1/PDL-1	11	HNSC	Male	68	7	210	0	11.8055	NOTCH1MUT	TP53MUT	WT	WT	WT	WT	WT	WT	WT	WT	WT	NOTCH2MUT	WT	WT	WT	NSD1MUT	WT	WT	WT	WT	WT	WT	WT	WT	WT	WT	WT
tmb_mskcc_2018	P-0010222-T01-IM5	tmb_mskcc_2018:P-0010222-T01-IM5	P-0010222	Head and Neck Cancer	Oral Cavity Squamous Cell Carcinoma	Oral Cavity	PD-1/PDL-1	3	OCSC	Male	72	4	120	1	2.95137	WT	TP53MUT	WT	WT	WT	WT	WT	WT	WT	WT	WT	WT	WT	WT	WT	WT	WT	RB1MUT	WT	WT	WT	WT	WT	WT	WT	WT	WT
tmb_mskcc_2018	P-0010312-T01-IM5	tmb_mskcc_2018:P-0010312-T01-IM5	P-0010312	Head and Neck Cancer	Oral Cavity Squamous Cell Carcinoma	Tongue	PD-1/PDL-1	1	OCSC	Male	62	29	870	1	0.983789	WT	WT	WT	PIK3CAMUT	WT	WT	WT	WT	WT	WT	WT	WT	WT	WT	WT	WT	WT	WT	WT	WT	WT	WT	WT	WT	WT	WT	WT
tmb_mskcc_2018	P-0010450-T01-IM5	tmb_mskcc_2018:P-0010450-T01-IM5	P-0010450	Head and Neck Cancer	Head and Neck Squamous Cell Carcinoma of Unknown Primary	Cancer of Unknown Primary	PD-1/PDL-1	9	HNSCUP	Male	73	14	420	1	8.8541	WT	TP53MUT	WT	PIK3CAMUT	WT	WT	WT	WT	WT	WT	NFE2L2MUT	WT	WT	WT	TP63MUT	WT	WT	WT	WT	WT	WT	WT	WT	REBB4MUT	WT	WT	WT
tmb_mskcc_2018	P-0010588-T01-IM5	tmb_mskcc_2018:P-0010588-T01-IM5	P-0010588	Head and Neck Cancer	Head and Neck Squamous Cell Carcinoma	Oropharynx	PD-1/PDL-1	6	HNSC	Female	80	4	120	1	5.90273	WT	TP53MUT	TERTMUT	WT	FAT1MUT	WT	WT	WT	WT	WT	WT	WT	WT	WT	WT	WT	WT	WT	WT	WT	WT	WT	WT	WT	WT	TGFBR2MUT	WT
tmb_mskcc_2018	P-0010707-T01-IM5	tmb_mskcc_2018:P-0010707-T01-IM5	P-0010707	Head and Neck Cancer	Oral Cavity Squamous Cell Carcinoma	Oral Cavity	PD-1/PDL-1	4	OCSC	Male	79	15	450	1	3.93516	WT	WT	WT	PIK3CAMUT	WT	WT	WT	WT	WT	WT	WT	WT	WT	WT	WT	WT	WT	WT	WT	WT	WT	PTPRDMUT	WT	WT	WT	WT	WT
tmb_mskcc_2018	P-0010755-T01-IM5	tmb_mskcc_2018:P-0010755-T01-IM5	P-0010755	Head and Neck Cancer	Head and Neck Squamous Cell Carcinoma of Unknown Primary	Cancer of Unknown Primary	PD-1/PDL-1	2	HNSCUP	Male	62	2	60	1	1.96758	WT	WT	WT	WT	WT	WT	WT	WT	WT	WT	WT	WT	WT	WT	WT	WT	WT	RB1MUT	WT	WT	WT	WT	WT	WT	WT	WT	WT
tmb_mskcc_2018	P-0010816-T01-IM5	tmb_mskcc_2018:P-0010816-T01-IM5	P-0010816	Head and Neck Cancer	Oropharynx Squamous Cell Carcinoma	Palate	PD-1/PDL-1	8	OPHSC	Male	51	7	210	1	7.87031	WT	TP53MUT	WT	WT	FAT1MUT	KMT2DMUT	WT	WT	WT	WT	WT	NOTCH2MUT	WT	WT	WT	WT	WT	WT	WT	WT	WT	WT	WT	WT	WT	WT	WT
tmb_mskcc_2018	P-0012107-T01-IM5	tmb_mskcc_2018:P-0012107-T01-IM5	P-0012107	Head and Neck Cancer	Head and Neck Squamous Cell Carcinoma	Tonsil	PD-1/PDL-1	12	HNSC	Male	66	21	630	0	11.8055	WT	WT	WT	WT	WT	WT	WT	WT	WT	ARID1AMUT	WT	WT	WT	WT	WT	WT	WT	WT	WT	WT	WT	WT	WT	WT	WT	WT	WT
tmb_mskcc_2018	P-0012189-T01-IM5	tmb_mskcc_2018:P-0012189-T01-IM5	P-0012189	Head and Neck Cancer	Head and Neck Squamous Cell Carcinoma	Oropharynx	PD-1/PDL-1	8	HNSC	Female	59	2	60	1	8.8541	WT	TP53MUT	WT	WT	FAT1MUT	WT	CDKN2AMUT	WT	WT	WT	WT	WT	WT	WT	WT	WT	WT	WT	WT	WT	WT	WT	WT	WT	WT	WT	WT
tmb_mskcc_2018	P-0012370-T01-IM5	tmb_mskcc_2018:P-0012370-T01-IM5	P-0012370	Head and Neck Cancer	Head and Neck Squamous Cell Carcinoma	Tongue	PD-1/PDL-1	1	HNSC	Male	68	14	420	1	0.983789	WT	WT	WT	WT	WT	WT	WT	WT	WT	WT	WT	WT	WT	WT	WT	WT	WT	WT	WT	WT	WT	WT	WT	WT	WT	WT	WT
tmb_mskcc_2018	P-0012883-T01-IM5	tmb_mskcc_2018:P-0012883-T01-IM5	P-0012883	Head and Neck Cancer	Head and Neck Squamous Cell Carcinoma	Neck	PD-1/PDL-1	16	HNSC	Male	63	3	90	0	15.7406	WT	WT	WT	PIK3CAMUT	WT	WT	WT	KMT2CMUT	WT	WT	WT	WT	WT	WT	WT	WT	WT	RB1MUT	WT	WT	WT	WT	WT	WT	WT	WT	WT
tmb_mskcc_2018	P-0013278-T01-IM5	tmb_mskcc_2018:P-0013278-T01-IM5	P-0013278	Head and Neck Cancer	Head and Neck Squamous Cell Carcinoma	Oral Cavity	PD-1/PDL-1	8	HNSC	Male	79	33	990	1	7.87031	WT	WT	WT	WT	FAT1MUT	WT	WT	WT	WT	WT	WT	WT	WT	WT	WT	WT	WT	WT	WT	CASP8MUT	WT	WT	WT	WT	WT	WT	WT
tmb_mskcc_2018	P-0013652-T01-IM5	tmb_mskcc_2018:P-0013652-T01-IM5	P-0013652	Head and Neck Cancer	Oropharynx Squamous Cell Carcinoma	Oropharynx	PD-1/PDL-1	10	OPHSC	Male	59	3	90	1	9.83789	NOTCH1MUT	WT	TERTMUT	WT	WT	WT	WT	KMT2CMUT	WT	WT	WT	WT	WT	WT	WT	WT	WT	WT	WT	CASP8MUT	WT	WT	WT	WT	WT	WT	WT
tmb_mskcc_2018	P-0013892-T01-IM5	tmb_mskcc_2018:P-0013892-T01-IM5	P-0013892	Head and Neck Cancer	Head and Neck Squamous Cell Carcinoma of Unknown Primary	Tongue	PD-1/PDL-1	2	HNSCUP	Male	68	16	480	1	1.96758	WT	WT	WT	WT	WT	WT	WT	WT	WT	WT	WT	WT	WT	WT	WT	WT	WT	RB1MUT	WT	WT	WT	WT	WT	WT	WT	WT	WT
tmb_mskcc_2018	P-0014015-T01-IM5	tmb_mskcc_2018:P-0014015-T01-IM5	P-0014015	Head and Neck Cancer	Larynx Squamous Cell Carcinoma	Larynx	PD-1/PDL-1	10	LXSC	Male	67	19	570	0	10.8217	WT	TP53MUT	WT	WT	WT	KMT2DMUT	WT	WT	WT	WT	WT	WT	WT	ERBB3MUT	WT	WT	WT	WT	WT	WT	WT	WT	ATRMUT	WT	WT	WT	WT
tmb_mskcc_2018	P-0014022-T01-IM5	tmb_mskcc_2018:P-0014022-T01-IM5	P-0014022	Head and Neck Cancer	Oral Cavity Squamous Cell Carcinoma	Tongue	PD-1/PDL-1	NA	OCSC	Male	68	9	270	1	0	WT	WT	WT	WT	WT	WT	WT	WT	WT	WT	WT	WT	WT	WT	WT	WT	WT	WT	WT	WT	WT	WT	WT	WT	WT	WT	WT
tmb_mskcc_2018	P-0014465-T01-IM6	tmb_mskcc_2018:P-0014465-T01-IM6	P-0014465	Head and Neck Cancer	Oral Cavity Squamous Cell Carcinoma	Tongue	PD-1/PDL-1	10	OCSC	Male	34	2	60	0	8.77715	NOTCH1MUT	TP53MUT	TERTMUT	WT	WT	WT	WT	KMT2CMUT	WT	ARID1AMUT	WT	WT	WT	WT	WT	WT	WT	WT	WT	WT	WT	WT	WT	WT	WT	WT	WT
tmb_mskcc_2018	P-0014898-T01-IM6	tmb_mskcc_2018:P-0014898-T01-IM6	P-0014898	Head and Neck Cancer	Hypopharynx Squamous Cell Carcinoma	Hypopharynx vs Oropharynx	PD-1/PDL-1	6	HPHSC	Male	53	2	60	1	5.26629	WT	TP53MUT	WT	WT	FAT1MUT	WT	WT	WT	WT	WT	WT	WT	WT	ERBB3MUT	WT	WT	WT	WT	WT	WT	WT	WT	WT	WT	WT	WT	WT
tmb_mskcc_2018	P-0014965-T01-IM6	tmb_mskcc_2018:P-0014965-T01-IM6	P-0014965	Head and Neck Cancer	Oropharynx Squamous Cell Carcinoma	Tonsil	PD-1/PDL-1	2	OPHSC	Male	53	12	360	0	1.75543	WT	WT	WT	WT	WT	WT	WT	WT	WT	WT	WT	WT	WT	WT	WT	WT	WT	WT	WT	WT	WT	WT	WT	WT	WT	WT	WT
tmb_mskcc_2018	P-0015591-T01-IM6	tmb_mskcc_2018:P-0015591-T01-IM6	P-0015591	Head and Neck Cancer	Oropharynx Squamous Cell Carcinoma	Tonsil	PD-1/PDL-1	NA	OPHSC	Male	62	14	420	1	0	WT	WT	WT	WT	WT	WT	WT	WT	WT	WT	WT	WT	WT	WT	WT	WT	WT	WT	WT	WT	WT	WT	WT	WT	WT	WT	WT
tmb_mskcc_2018	P-0015745-T01-IM6	tmb_mskcc_2018:P-0015745-T01-IM6	P-0015745	Head and Neck Cancer	Oropharynx Squamous Cell Carcinoma	Larynx	PD-1/PDL-1	5	OPHSC	Male	72	14	420	0	5.26629	WT	WT	WT	PIK3CAMUT	WT	WT	WT	WT	EP300MUT	WT	WT	WT	WT	WT	WT	WT	WT	WT	WT	WT	WT	WT	WT	WT	WT	WT	WT
tmb_mskcc_2018	P-0016025-T01-IM6	tmb_mskcc_2018:P-0016025-T01-IM6	P-0016025	Head and Neck Cancer	Oral Cavity Squamous Cell Carcinoma	Mouth	PD-1/PDL-1	26	OCSC	Female	77	15	450	0	24.576	WT	TP53MUT	TERTMUT	WT	WT	WT	CDKN2AMUT	KMT2CMUT	EP300MUT	WT	WT	NOTCH2MUT	FLT4MUT	WT	WT	WT	WT	WT	ASXL1MUT	CASP8MUT	SMARCA4MUT	WT	WT	WT	WT	WT	WT
tmb_mskcc_2018	P-0016062-T01-IM6	tmb_mskcc_2018:P-0016062-T01-IM6	P-0016062	Head and Neck Cancer	Head and Neck Squamous Cell Carcinoma	base of tongue	PD-1/PDL-1	12	HNSC	Male	63	14	420	0	10.5326	WT	TP53MUT	WT	PIK3CAMUT	WT	KMT2DMUT	WT	WT	WT	WT	WT	WT	WT	ERBB3MUT	WT	WT	WT	WT	WT	WT	WT	WT	WT	WT	WT	WT	WT
tmb_mskcc_2018	P-0016191-T01-IM6	tmb_mskcc_2018:P-0016191-T01-IM6	P-0016191	Head and Neck Cancer	Head and Neck Squamous Cell Carcinoma	Mouth	PD-1/PDL-1	10	HNSC	Male	78	7	210	0	8.77715	NOTCH1MUT	TP53MUT	TERTMUT	PIK3CAMUT	WT	WT	WT	WT	WT	WT	WT	NOTCH2MUT	WT	WT	WT	WT	WT	WT	WT	WT	WT	WT	WT	WT	WT	WT	WT
tmb_mskcc_2018	P-0016210-T01-IM6	tmb_mskcc_2018:P-0016210-T01-IM6	P-0016210	Head and Neck Cancer	Head and Neck Squamous Cell Carcinoma	Tonsil	PD-1/PDL-1	5	HNSC	Male	74	14	420	0	4.38857	WT	WT	WT	WT	WT	WT	WT	WT	EP300MUT	WT	WT	WT	WT	WT	WT	WT	WT	WT	WT	WT	WT	WT	WT	WT	WT	WT	WT
tmb_mskcc_2018	P-0016240-T01-IM6	tmb_mskcc_2018:P-0016240-T01-IM6	P-0016240	Head and Neck Cancer	Head and Neck Squamous Cell Carcinoma	Neck	PD-1/PDL-1	4	HNSC	Female	55	10	300	0	3.51086	WT	TP53MUT	TERTMUT	WT	WT	WT	WT	WT	WT	WT	WT	WT	WT	WT	WT	WT	WT	WT	WT	WT	WT	WT	WT	WT	WT	WT	WT
tmb_mskcc_2018	P-0016243-T01-IM6	tmb_mskcc_2018:P-0016243-T01-IM6	P-0016243	Head and Neck Cancer	Oropharynx Squamous Cell Carcinoma	Tonsil	PD-1/PDL-1	NA	OPHSC	Male	45	3	90	1	0	WT	WT	WT	WT	WT	WT	WT	WT	WT	WT	WT	WT	WT	WT	WT	WT	WT	WT	WT	WT	WT	WT	WT	WT	WT	WT	WT
tmb_mskcc_2018	P-0016562-T01-IM6	tmb_mskcc_2018:P-0016562-T01-IM6	P-0016562	Head and Neck Cancer	Oropharynx Squamous Cell Carcinoma	Tongue	PD-1/PDL-1	9	OPHSC	Male	45	16	480	0	7.89943	WT	WT	TERTMUT	PIK3CAMUT	WT	WT	WT	WT	WT	ARID1AMUT	WT	WT	WT	WT	WT	WT	WT	WT	WT	WT	WT	WT	ATRMUT	WT	WT	WT	WT
tmb_mskcc_2018	P-0016835-T01-IM6	tmb_mskcc_2018:P-0016835-T01-IM6	P-0016835	Head and Neck Cancer	Head and Neck Squamous Cell Carcinoma	Pharynx	PD-1/PDL-1	7	HNSC	Female	68	5	150	0	6.144	WT	WT	WT	PIK3CAMUT	WT	WT	WT	WT	WT	WT	WT	WT	WT	WT	WT	WT	WT	WT	WT	WT	WT	WT	WT	WT	WT	TGFBR2MUT	WT
tmb_mskcc_2018	P-0017508-T01-IM6	tmb_mskcc_2018:P-0017508-T01-IM6	P-0017508	Head and Neck Cancer	Head and Neck Squamous Cell Carcinoma	Tongue	PD-1/PDL-1	6	HNSC	Female	68	2	60	1	5.26629	WT	TP53MUT	TERTMUT	WT	FAT1MUT	WT	WT	WT	WT	WT	WT	NOTCH2MUT	WT	WT	WT	WT	WT	WT	WT	CASP8MUT	WT	WT	WT	WT	WT	WT	WT
tmb_mskcc_2018	P-0017678-T01-IM6	tmb_mskcc_2018:P-0017678-T01-IM6	P-0017678	Head and Neck Cancer	Oral Cavity Squamous Cell Carcinoma	Tongue	PD-1/PDL-1	12	OCSC	Male	47	14	420	0	10.5326	NOTCH1MUT	TP53MUT	TERTMUT	PIK3CAMUT	FAT1MUT	WT	WT	WT	WT	WT	WT	WT	WT	WT	WT	WT	WT	WT	WT	WT	WT	WT	WT	WT	WT	WT	WT
tmb_mskcc_2018	P-0017687-T01-IM6	tmb_mskcc_2018:P-0017687-T01-IM6	P-0017687	Head and Neck Cancer	Larynx Squamous Cell Carcinoma	Larynx	PD-1/PDL-1	8	LXSC	Female	76	11	330	0	7.89943	WT	TP53MUT	WT	WT	FAT1MUT	WT	CDKN2AMUT	WT	WT	WT	WT	WT	WT	WT	WT	NSD1MUT	WT	WT	ASXL1MUT	WT	WT	WT	WT	WT	WT	WT	WT
tmb_mskcc_2018	P-0017717-T01-IM6	tmb_mskcc_2018:P-0017717-T01-IM6	P-0017717	Head and Neck Cancer	Oropharynx Squamous Cell Carcinoma	Tongue	PD-1/PDL-1	5	OPHSC	Male	66	12	360	0	4.38857	WT	WT	WT	WT	WT	WT	WT	KMT2CMUT	WT	WT	NFE2L2MUT	WT	WT	WT	WT	WT	WT	WT	WT	WT	WT	WT	WT	WT	WT	WT	WT
tmb_mskcc_2018	P-0017769-T01-IM6	tmb_mskcc_2018:P-0017769-T01-IM6	P-0017769	Head and Neck Cancer	Oral Cavity Squamous Cell Carcinoma	Palate	PD-1/PDL-1	7	OCSC	Male	39	9	270	1	6.144	WT	WT	WT	WT	WT	WT	WT	WT	WT	WT	WT	WT	WT	WT	WT	NSD1MUT	WT	WT	WT	WT	WT	WT	WT	WT	WT	WT	WT
tmb_mskcc_2018	P-0018185-T01-IM6	tmb_mskcc_2018:P-0018185-T01-IM6	P-0018185	Head and Neck Cancer	Head and Neck Squamous Cell Carcinoma	Mouth	PD-1/PDL-1	4	HNSC	Female	49	14	420	0	5.26629	WT	TP53MUT	TERTMUT	WT	WT	WT	CDKN2AMUT	WT	WT	WT	WT	WT	WT	WT	WT	WT	WT	WT	WT	WT	WT	WT	WT	WT	WT	WT	WT
tmb_mskcc_2018	P-0018188-T01-IM6	tmb_mskcc_2018:P-0018188-T01-IM6	P-0018188	Head and Neck Cancer	Head and Neck Squamous Cell Carcinoma	Hypopharynx	PD-1/PDL-1	8	HNSC	Female	61	4	120	1	7.89943	WT	TP53MUT	WT	WT	WT	WT	CDKN2AMUT	WT	WT	WT	NFE2L2MUT	WT	WT	WT	WT	WT	WT	WT	WT	WT	WT	WT	WT	WT	WT	WT	WT
tmb_mskcc_2018	P-0018925-T01-IM6	tmb_mskcc_2018:P-0018925-T01-IM6	P-0018925	Head and Neck Cancer	Larynx Squamous Cell Carcinoma	Larynx	PD-1/PDL-1	20	LXSC	Male	69	2	60	1	17.5543	WT	WT	WT	WT	WT	KMT2DMUT	WT	KMT2CMUT	WT	WT	WT	WT	WT	WT	WT	NSD1MUT	WT	WT	WT	WT	SMARCA4MUT	WT	WT	WT	ROS1MUT	WT	WT
tmb_mskcc_2018	P-0019226-T01-IM6	tmb_mskcc_2018:P-0019226-T01-IM6	P-0019226	Head and Neck Cancer	Oropharynx Squamous Cell Carcinoma	Tongue	PD-1/PDL-1	5	OPHSC	Male	29	9	270	0	4.38857	WT	TP53MUT	TERTMUT	WT	WT	WT	WT	WT	WT	WT	WT	WT	WT	WT	WT	WT	WT	WT	WT	WT	WT	WT	WT	WT	WT	WT	WT
tmb_mskcc_2018	P-0019240-T01-IM6	tmb_mskcc_2018:P-0019240-T01-IM6	P-0019240	Head and Neck Cancer	Oral Cavity Squamous Cell Carcinoma	Tongue	PD-1/PDL-1	2	OCSC	Male	59	3	90	1	1.75543	WT	TP53MUT	TERTMUT	WT	WT	WT	WT	WT	WT	WT	WT	WT	WT	WT	WT	WT	WT	WT	WT	WT	WT	WT	WT	WT	WT	WT	WT
tmb_mskcc_2018	P-0019258-T01-IM6	tmb_mskcc_2018:P-0019258-T01-IM6	P-0019258	Head and Neck Cancer	Head and Neck Squamous Cell Carcinoma	Tongue	PD-1/PDL-1	8	HNSC	Male	62	3	90	1	7.02172	WT	WT	TERTMUT	WT	WT	WT	WT	WT	WT	WT	NFE2L2MUT	WT	WT	ERBB3MUT	WT	WT	WT	WT	WT	WT	WT	PTPRDMUT	WT	WT	WT	WT	WT
tmb_mskcc_2018	P-0019297-T01-IM6	tmb_mskcc_2018:P-0019297-T01-IM6	P-0019297	Head and Neck Cancer	Oral Cavity Squamous Cell Carcinoma	Tongue	PD-1/PDL-1	4	OCSC	Female	44	11	330	0	5.26629	WT	TP53MUT	TERTMUT	WT	WT	WT	CDKN2AMUT	WT	WT	WT	WT	WT	WT	WT	WT	WT	WT	WT	WT	WT	WT	WT	WT	WT	WT	WT	WT
tmb_mskcc_2018	P-0019316-T01-IM6	tmb_mskcc_2018:P-0019316-T01-IM6	P-0019316	Head and Neck Cancer	Hypopharynx Squamous Cell Carcinoma	Hypopharynx vs Oropharynx	PD-1/PDL-1	9	HPHSC	Male	52	10	300	1	8.77715	WT	TP53MUT	WT	WT	WT	KMT2DMUT	CDKN2AMUT	WT	WT	WT	WT	WT	WT	WT	WT	WT	WT	WT	WT	WT	WT	WT	WT	WT	WT	WT	FBXW7MUT
tmb_mskcc_2018	P-0019407-T01-IM6	tmb_mskcc_2018:P-0019407-T01-IM6	P-0019407	Head and Neck Cancer	Head and Neck Squamous Cell Carcinoma	Pharynx	PD-1/PDL-1	14	HNSC	Male	77	5	150	1	12.288	WT	TP53MUT	WT	WT	WT	WT	WT	KMT2CMUT	WT	WT	WT	WT	WT	WT	WT	WT	WT	WT	WT	WT	WT	WT	WT	WT	ROS1MUT	WT	WT
tmb_mskcc_2018	P-0019540-T01-IM6	tmb_mskcc_2018:P-0019540-T01-IM6	P-0019540	Head and Neck Cancer	Oral Cavity Squamous Cell Carcinoma	Tongue	PD-1/PDL-1	8	OCSC	Male	46	2	60	1	7.02172	WT	TP53MUT	TERTMUT	WT	WT	WT	WT	WT	WT	WT	WT	WT	WT	WT	WT	WT	WT	WT	WT	WT	WT	WT	WT	REBB4MUT	WT	WT	WT
tmb_mskcc_2018	P-0020040-T01-IM6	tmb_mskcc_2018:P-0020040-T01-IM6	P-0020040	Head and Neck Cancer	Hypopharynx Squamous Cell Carcinoma	Larynx	PD-1/PDL-1	4	HPHSC	Male	62	10	300	1	3.51086	WT	TP53MUT	WT	WT	WT	KMT2DMUT	WT	WT	WT	WT	WT	WT	WT	WT	WT	WT	WT	WT	WT	WT	WT	WT	WT	WT	WT	WT	WT
tmb_mskcc_2018	P-0020113-T01-IM6	tmb_mskcc_2018:P-0020113-T01-IM6	P-0020113	Head and Neck Cancer	Head and Neck Squamous Cell Carcinoma	Neck	PD-1/PDL-1	3	HNSC	Male	51	9	270	1	2.63314	WT	WT	WT	WT	WT	WT	WT	WT	EP300MUT	WT	WT	WT	WT	WT	WT	WT	WT	WT	WT	WT	WT	WT	WT	WT	WT	WT	WT
tmb_mskcc_2018	P-0020146-T01-IM6	tmb_mskcc_2018:P-0020146-T01-IM6	P-0020146	Head and Neck Cancer	Head and Neck Squamous Cell Carcinoma	Oropharynx	PD-1/PDL-1	11	HNSC	Female	67	2	60	1	11.4103	WT	TP53MUT	TERTMUT	WT	FAT1MUT	WT	CDKN2AMUT	WT	WT	WT	WT	WT	WT	WT	TP63MUT	WT	WT	WT	WT	CASP8MUT	WT	WT	WT	WT	WT	WT	WT
tmb_mskcc_2018	P-0020147-T01-IM6	tmb_mskcc_2018:P-0020147-T01-IM6	P-0020147	Head and Neck Cancer	Hypopharynx Squamous Cell Carcinoma	Hypopharynx	PD-1/PDL-1	6	HPHSC	Male	69	9	270	0	5.26629	NOTCH1MUT	WT	WT	WT	WT	WT	WT	WT	WT	WT	NFE2L2MUT	WT	FLT4MUT	WT	WT	WT	WT	WT	WT	WT	WT	WT	WT	WT	WT	WT	WT
tmb_mskcc_2018	P-0020649-T01-IM6	tmb_mskcc_2018:P-0020649-T01-IM6	P-0020649	Head and Neck Cancer	Head and Neck Squamous Cell Carcinoma	Tongue	PD-1/PDL-1	2	HNSC	Male	63	8	240	0	1.75543	WT	WT	WT	WT	WT	WT	WT	WT	WT	ARID1AMUT	WT	WT	WT	WT	WT	WT	WT	WT	WT	WT	WT	WT	WT	WT	WT	WT	WT
tmb_mskcc_2018	P-0020846-T01-IM6	tmb_mskcc_2018:P-0020846-T01-IM6	P-0020846	Head and Neck Cancer	Oral Cavity Squamous Cell Carcinoma	Oral Cavity	PD-1/PDL-1	4	OCSC	Male	62	3	90	1	5.26629	WT	WT	TERTMUT	WT	WT	WT	CDKN2AMUT	WT	WT	WT	WT	WT	WT	WT	WT	WT	WT	WT	WT	WT	WT	WT	WT	WT	WT	WT	WT
tmb_mskcc_2018	P-0020965-T01-IM6	tmb_mskcc_2018:P-0020965-T01-IM6	P-0020965	Head and Neck Cancer	Head and Neck Squamous Cell Carcinoma	Mouth	PD-1/PDL-1	5	HNSC	Male	60	4	120	1	4.38857	WT	TP53MUT	WT	WT	WT	WT	WT	WT	WT	WT	WT	WT	WT	WT	WT	WT	WT	WT	WT	WT	WT	WT	WT	WT	WT	WT	WT
tmb_mskcc_2018	P-0021915-T01-IM6	tmb_mskcc_2018:P-0021915-T01-IM6	P-0021915	Head and Neck Cancer	Oropharynx Squamous Cell Carcinoma	Tonsil	PD-1/PDL-1	8	OPHSC	Male	65	7	210	1	7.02172	WT	WT	WT	WT	WT	WT	WT	KMT2CMUT	WT	WT	WT	WT	WT	WT	TP63MUT	WT	WT	WT	WT	WT	SMARCA4MUT	WT	WT	WT	WT	WT	WT
tmb_mskcc_2018	P-0022441-T01-IM6	tmb_mskcc_2018:P-0022441-T01-IM6	P-0022441	Head and Neck Cancer	Head and Neck Squamous Cell Carcinoma	Larynx	PD-1/PDL-1	13	HNSC	Female	70	3	90	0	11.4103	WT	TP53MUT	WT	PIK3CAMUT	FAT1MUT	WT	WT	WT	WT	WT	WT	WT	WT	WT	WT	WT	WT	WT	WT	WT	WT	WT	WT	WT	ROS1MUT	TGFBR2MUT	WT
tmb_mskcc_2018	P-0022502-T01-IM6	tmb_mskcc_2018:P-0022502-T01-IM6	P-0022502	Head and Neck Cancer	Oral Cavity Squamous Cell Carcinoma	Tongue	PD-1/PDL-1	14	OCSC	Male	62	6	180	0	12.288	WT	WT	WT	WT	WT	KMT2DMUT	WT	WT	WT	WT	WT	WT	FLT4MUT	WT	WT	NSD1MUT	WT	WT	WT	WT	WT	WT	WT	WT	WT	WT	WT
tmb_mskcc_2018	P-0023015-T01-IM6	tmb_mskcc_2018:P-0023015-T01-IM6	P-0023015	Head and Neck Cancer	Head and Neck Squamous Cell Carcinoma	Tonsil	PD-1/PDL-1	8	HNSC	Male	75	3	90	0	7.02172	WT	WT	WT	WT	WT	WT	WT	WT	EP300MUT	ARID1AMUT	WT	WT	WT	WT	WT	WT	WT	WT	WT	WT	WT	WT	ATRMUT	WT	WT	WT	WT
tmb_mskcc_2018	P-0023557-T01-IM6	tmb_mskcc_2018:P-0023557-T01-IM6	P-0023557	Head and Neck Cancer	Head and Neck Squamous Cell Carcinoma	Oral Cavity	PD-1/PDL-1	7	HNSC	Male	58	5	150	0	6.144	WT	TP53MUT	TERTMUT	PIK3CAMUT	WT	WT	WT	WT	WT	WT	WT	WT	WT	WT	WT	WT	WT	WT	ASXL1MUT	WT	WT	WT	WT	WT	WT	TGFBR2MUT	WT
tmb_mskcc_2018	P-0023896-T01-IM6	tmb_mskcc_2018:P-0023896-T01-IM6	P-0023896	Head and Neck Cancer	Oropharynx Squamous Cell Carcinoma	Tongue	PD-1/PDL-1	4	OPHSC	Male	71	14	420	0	3.51086	WT	WT	WT	WT	WT	WT	WT	WT	WT	WT	WT	WT	WT	WT	WT	WT	WT	WT	WT	WT	WT	WT	WT	WT	WT	WT	FBXW7MUT
tmb_mskcc_2018	P-0023948-T01-IM6	tmb_mskcc_2018:P-0023948-T01-IM6	P-0023948	Head and Neck Cancer	Head and Neck Squamous Cell Carcinoma	Head and Neck	PD-1/PDL-1	16	HNSC	Male	75	4	120	0	14.9212	WT	TP53MUT	WT	WT	WT	KMT2DMUT	CDKN2AMUT	WT	WT	ARID1AMUT	NFE2L2MUT	WT	FLT4MUT	WT	WT	WT	SPENMUT	WT	ASXL1MUT	WT	WT	WT	WT	REBB4MUT	WT	WT	WT
tmb_mskcc_2018	P-0024576-T01-IM6	tmb_mskcc_2018:P-0024576-T01-IM6	P-0024576	Head and Neck Cancer	Oropharynx Squamous Cell Carcinoma	Tongue	PD-1/PDL-1	11	OPHSC	Male	62	3	90	0	9.65486	WT	WT	TERTMUT	WT	WT	WT	WT	WT	WT	WT	WT	WT	WT	WT	TP63MUT	WT	SPENMUT	WT	WT	CASP8MUT	WT	WT	WT	WT	WT	WT	WT
tmb_mskcc_2018	P-0024866-T01-IM6	tmb_mskcc_2018:P-0024866-T01-IM6	P-0024866	Head and Neck Cancer	Oropharynx Squamous Cell Carcinoma	Tongue	PD-1/PDL-1	68	OPHSC	Male	68	3	90	0	59.6846	NOTCH1MUT	WT	TERTMUT	PIK3CAMUT	WT	WT	WT	KMT2CMUT	EP300MUT	WT	NFE2L2MUT	WT	WT	WT	TP63MUT	NSD1MUT	WT	RB1MUT	WT	WT	WT	WT	WT	WT	WT	WT	FBXW7MUT
tmb_mskcc_2018	P-0025373-T01-IM6	tmb_mskcc_2018:P-0025373-T01-IM6	P-0025373	Head and Neck Cancer	Head and Neck Squamous Cell Carcinoma	Tongue	PD-1/PDL-1	14	HNSC	Male	61	1	30	0	12.288	NOTCH1MUT	TP53MUT	TERTMUT	WT	FAT1MUT	WT	WT	WT	WT	WT	WT	WT	WT	WT	WT	WT	SPENMUT	WT	WT	WT	WT	WT	WT	WT	WT	WT	WT
tmb_mskcc_2018	P-0025544-T01-IM6	tmb_mskcc_2018:P-0025544-T01-IM6	P-0025544	Head and Neck Cancer	Oral Cavity Squamous Cell Carcinoma	Tongue	PD-1/PDL-1	8	OCSC	Male	52	3	90	0	8.77715	WT	TP53MUT	TERTMUT	WT	WT	WT	CDKN2AMUT	WT	WT	WT	WT	WT	WT	WT	WT	WT	WT	WT	WT	WT	WT	WT	WT	WT	WT	TGFBR2MUT	WT
tmb_mskcc_2018	P-0025720-T01-IM6	tmb_mskcc_2018:P-0025720-T01-IM6	P-0025720	Head and Neck Cancer	Oropharynx Squamous Cell Carcinoma	Tongue	PD-1/PDL-1	7	OPHSC	Male	61	2	60	0	6.144	WT	WT	WT	WT	WT	WT	WT	WT	WT	WT	WT	WT	FLT4MUT	WT	WT	WT	WT	WT	WT	WT	WT	WT	WT	WT	WT	WT	WT
tmb_mskcc_2018	P-0026282-T01-IM6	tmb_mskcc_2018:P-0026282-T01-IM6	P-0026282	Head and Neck Cancer	Oral Cavity Squamous Cell Carcinoma	Tongue	PD-1/PDL-1	3	OCSC	Male	67	3	90	0	2.63314	WT	TP53MUT	WT	WT	WT	WT	WT	WT	WT	WT	WT	WT	WT	WT	WT	WT	WT	WT	WT	WT	WT	WT	WT	WT	WT	WT	WT
